# Supplementary material for: Die Kämpfe únd schláchten—the struggles and battles of innate-like effector T lymphocytes with microbes
Source: Front Immunol. 2023 Apr 24;14:1117825. doi: 10.3389/fimmu.2023.1117825 (PMC10165076; doi:10.3389/fimmu.2023.1117825)
Supplement: Supplementary file 1 [file Table_1.xlsx]

## Sheet: 221203_NKT CELLS  RESPONSE
	SUPPLEMENTAL TABLE 1: THE RESPONSE OF SEMI-INVARIANT NKT CELLS TO INFECTION
	PATHOGEN	BRIEF DESCRIPTION	REFERENCES
	GRAM-POSITIVE BACTERIA
	Listeria monocytogenes	CD8+ NK1.1+ cells and conventional NK1.1- CD8+ T cells both contribute to the adaptive immune response to L monocytogenes infection, but only CD8+ NK1.1+ cells are equipped with the ability to provide a rapid innate immune response, as demonstrated by early and antigen-independent IFN-g production, granzyme B expression, and degranulation.	Seregin SS, Chen GY, Laouar Y. Dissecting CD8+ NKT Cell Responses to Listeria Infection Reveals a Component of Innate Resistance. J Immunol. 2015 Aug 1;195(3):1112-20
		Listeriosis was ameliorated in mice lacking aGalCer/CD1d tetramer-positive type I NKT cells, suggesting that the subtle contribution of the NK1.1- T cell subset to antibacterial protection is covered by more profound detrimental effects of the NK1.1+ T cell subset	Emoto M, Yoshizawa I, Emoto Y, Miamoto M, Hurwitz R, Kaufmann SH. Rapid development of a gamma interferon-secreting glycolipid/CD1d-specific Valpha14+ NK1.1- T-cell subset after bacterial infection. Infect Immun. 2006 Oct;74(10):5903-13
		Infection of dendritic cells and macrophages, both in vitro and in vivo, with the intracellular pathogen L monocytogenes leads to up-regulation of CD1d in a IFN-b dependent manner.	Raghuraman G, Geng Y, Wang CR. IFN-beta-mediated up-regulation of CD1d in bacteria-infected APCs. J Immunol. 2006 Dec 1;177(11):7841-8
		Va14+ NKT cells participate in the early response against enteric L. monocytogenes through amplification of IFN-g production, but are not essential for, nor capable of, mediating memory responses required sterile immunity.	Ranson T, Bregenholt S, Lehuen A, Gaillot O, Leite-de-Moraes MC, Herbelin A, Berche P, Di Santo JP. Invariant V alpha 14+ NKT cells participate in the early response to enteric Listeria monocytogenes infection. J Immunol. 2005 Jul 15;175(2):1137-44
		L. monocytogenes infection activates NKT cells and increases the trafficking of a4b1 integrin-positive NKT cells to inflamed lungs. Consequently, the absence of CD1d resulted in increased susceptibility to L. monocytogenes infection.	Arrunategui-Correa V, Kim HS. The role of CD1d in the immune response against Listeria infection. Cell Immunol. 2004 Feb;227(2):109-20
	Listeria monocytogenes and Staphylococcus aureus	Mouse iNKT cells activated in vivo by multiple bacterial microorganisms, or by bacterial LPS or flagellin, became unresponsive to subsequent activation with α-GalCer. This hyporesponsive phenotype of iNKT cells required IL-12 expression and was associated with changes in the surface phenotype of these cells, reduced severity of concanavalin A–induced hepatitis, and alterations in the therapeutic …	Kim S, Lalani S, Parekh VV, Vincent TL, Wu L, Van Kaer L. Impact of bacteria on the phenotype, functions, and therapeutic activities of invariant NKT cells in mice. J Clin Invest. 2008 Jun;118(6):2301-15
	Staphylococcal enterotoxin B	NKT cells may regulate the nature of the cytokine response to the superantigen SEB and may act as regulatory T cells during exposure to this superantigen.	Ragin MJ, Sahu N, August A. Differential regulation of cytokine production by CD1d-restricted NKT cells in response to superantigen staphylococcal enterotoxin B exposure. Infect Immun. 2006 Jan;74(1):282-8
	Staphylococcus aureus	The lack of CD1d-restricted NKT cells did not alter survival after a lethal inoculum of S. aureus. Sulftatide was protective. However, the protective effect of sulfatide treatment depended on CD1d but not on type I NKT cells, suggesting that activation of type II NKT cells by sulfatide has beneficial effects on the outcome of S. aureus-induced sepsis in this model.	Kwiecinski J, Rhost S, Löfbom L, Blomqvist M, Månsson JE, Cardell SL, Jin T. Sulfatide attenuates experimental Staphylococcus aureus sepsis through a CD1d-dependent pathway. Infect Immun. 2013 Apr;81(4):1114-20.
		IL-17R signaling regulates bacterial clearance as well as NKT & gd T cell infiltration during S. aureus-induced brain abscess formation.	Vidlak D, Kielian T. Differential effects of interleukin-17 receptor signaling on innate and adaptive immunity during central nervous system bacterial infection. J Neuroinflammation. 2012 Jun 15;9:128
	Staphylococcus aureus Methicillin-resistant	Type II NKT cells are sufficient to control bacterial burden and inflammatory infiltrate in infected organs. This protective capacity was specific for NKT cells, as mice lacking mucosal associated invariant T (MAIT) cells, another innate-like T cell subset, had no increased susceptibility to SA systemic infection	Genardi S, Visvabharathy L, Cao L, Morgun E, Cui Y, Qi C, Chen YH, Gapin L, Berdyshev E, Wang CR. Type II Natural Killer T Cells Contribute to Protection Against Systemic Methicillin-Resistant Staphylococcus aureus Infection. Front Immunol. 2020 Nov 18;11:610010
	Streptococcus pneumoniae	IFN-g plays an important role in the neutrophil-mediated host protective responses against pneumococcal infection promoted by Va14+ type I NKT cells.	Nakamatsu M, Yamamoto N, Hatta M, Nakasone C, Kinjo T, Miyagi K, Uezu K, Nakamura K, Nakayama T, Taniguchi M, Iwakura Y, Kaku M, Fujita J, Kawakami K. Role of interferon-gamma in Valpha14+ natural killer T cell-mediated host defense against Streptococcus pneumoniae infection in murine lungs. Microbes Infect. 2007 Mar;9(3):364-74
		Nanoparticles containing αGalCer plus S. pneumoniae polysaccharides elicit robust IgM and IgG in vivo and protect mice against lethal systemic S. pneumoniae. However, codelivery of αGalCer via nanoparticles eliminated antibody-mediated protection elicited by a T-independent S. pneumoniae vaccine.	Shute T, Amiel E, Alam N, Yates JL, Mohrs K, Dudley E, Salas B, Mesa C, Serrata A, Angel D, Vincent BK, Weyers A, Lanthier PA, Vomhof-Dekrey E, Fromme R, Laughlin M, Durham O, Miao J, Shipp D, Linhardt RJ, Nash K, Leadbetter EA. Glycolipid-Containing Nanoparticle Vaccine Engages Invariant NKT Cells to Enhance Humoral Protection against Systemic Bacterial Infection but Abrogates T-Independent Vacc…
		Respiratory dendritic cells, most likely the CD103+ subset, play a major role in the activation of pulmonary type I NKT cells and IFN-g and IL-17 response; alveolar and interstitial macrophages are minor players in this function. This establishes a key function for pulmonary CD103+ dendritic cells in mucosal type I NKT cell activation. Further, it establishes a critical role for type I NKT cell d…	Ivanov S, Fontaine J, Paget C, Macho Fernandez E, Van Maele L, Renneson J, Maillet I, Wolf NM, Rial A, Léger H, Ryffel B, Frisch B, Chabalgoity JA, Sirard JC, Benecke A, Faveeuw C, Trottein F. Key role for respiratory CD103(+) dendritic cells, IFN-γ, and IL-17 in protection against Streptococcus pneumoniae infection in response to α-galactosylceramide. J Infect Dis. 2012 Sep 1;206(5):723-34
	Streptococcus pneumoniae; Group B Streptococcus	CD1d-dependent responses by type I NKT cells were required for activation and host protection against this infection.	Kinjo Y, Illarionov P, Vela JL, Pei B, Girardi E, Li X, Li Y, Imamura M, Kaneko Y, Okawara A, Miyazaki Y, Gómez-Velasco A, Rogers P, Dahesh S, Uchiyama S, Khurana A, Kawahara K, Yesilkaya H, Andrew PW, Wong CH, Kawakami K, Nizet V, Besra GS, Tsuji M, Zajonc DM, Kronenberg M. Invariant natural killer T cells recognize glycolipids from pathogenic Gram-positive bacteria. Nat Immunol. 2011 Sep 4;12(1…
	GRAM-NEGATIVE BACTERIA
	Anaplasma phagocytophilum	NK1.1+ cells, including NK and NKT cells, are major components in the early pathogenesis of A. phagocytophilum infection.	Choi KS, Webb T, Oelke M, Scorpio DG, Dumler JS. Differential innate immune cell activation and proinflammatory response in Anaplasma phagocytophilum infection. Infect Immun. 2007 Jun;75(6):3124-30
	Chlamydia muridarum	Disruption of the CXCL13-CXCR5 axis permits increased activation of NKT cells by type I and type II glycolipids of Chlamydia muridarum and results in uro-genital tract (UGT) pathology potentially through increased numbers of neutrophils and T cell subsets known to associate with UGT pathology.	Jiang J, Karimi O, Ouburg S, Champion CI, Khurana A, Liu G, Freed A, Pleijster J, Rozengurt N, Land JA, Surcel HM, Tiitinen A, Paavonen J, Kronenberg M, Morré SA, Kelly KA. Interruption of CXCL13-CXCR5 axis increases upper genital tract pathology and activation of NKT cells following chlamydial genital infection
	Chlamydia pneumoniae & Chlamydia muridarum	NKT cell-deficient mice showed increased susceptibility to C. pneumoniae infection, but were more resistance to C. muridarum infection. Activation of NKT cells reduced C. pneumoniae in vivo growth, but enhanced C. muridarum infection.	Joyee AG, Qiu H, Wang S, Fan Y, Bilenki L, Yang X. Distinct NKT cell subsets are induced by different Chlamydia species leading to differential adaptive immunity and host resistance to the infections. J Immunol. 2007 Jan 15;178(2):1048-58
	Chlamydia trachomatis	In vivo evidence for the involvement of NKT cells in a bacterial pathogenesis and its role in promoting Th2 responses during infection	Bilenki L, Wang S, Yang J, Fan Y, Joyee AG, Yang X. NK T cell activation promotes Chlamydia trachomatis infection in vivo. J Immunol. 2005 Sep 1;175(5):3197-206
	Escherichia coli	β-glucosylceramide accumulates during infection and in response to Toll-like receptor agonists, contributing to iNKT cell activation.	Brennan PJ, Tatituri RV, Brigl M, Kim EY, Tuli A, Sanderson JP, Gadola SD, Hsu FF, Besra GS, Brenner MB. Invariant natural killer T cells recognize lipid self antigen induced by microbial danger signals. Nat Immunol. 2011 Oct 30;12(12):1202-11
	Escherichia coli, Salmonella typhimurium, and Sphingomonas capsulata	Mouse iNKT cells activated in vivo by multiple bacterial microorganisms, or by bacterial LPS or flagellin, became unresponsive to subsequent activation with α-GalCer. This hyporesponsive phenotype of iNKT cells required IL-12 expression and was associated with changes in the surface phenotype of these cells, reduced severity of concanavalin A–induced hepatitis, and alterations in the therapeutic …	Kim S, Lalani S, Parekh VV, Vincent TL, Wu L, Van Kaer L. Impact of bacteria on the phenotype, functions, and therapeutic activities of invariant NKT cells in mice. J Clin Invest. 2008 Jun;118(6):2301-15
	Bacterial UTI & Schistosoma haematobium	Helminth-induced IL-4 impairs type I NKT cell-mediated clearance of bacterial coexposure.	Hsieh YJ, Fu CL, Hsieh MH. Helminth-induced interleukin-4 abrogates invariant natural killer T cell activation-associated clearance of bacterial infection. Infect Immun. 2014 May;82(5):2087-97
	Erhlichia muris, Sphingomonas capsulata; Salmonella typhimurium	This study identified glycosylceramides from the cell wall of Sphingomonas that serve as direct targets for mouse and human type I NKT cells, controlling both septic shock reaction and bacterial clearance in infected mice. In contrast, Gram-negative, LPS-positive S. typhimurium activates type I NKT cells through the recognition of an endogenous lysosomal glycosphingolipid, isoglobotriaosylceramid…	Mattner J, Debord KL, Ismail N, Goff RD, Cantu C 3rd, Zhou D, Saint-Mezard P, Wang V, Gao Y, Yin N, Hoebe K, Schneewind O, Walker D, Beutler B, Teyton L, Savage PB, Bendelac A. Exogenous and endogenous glycolipid antigens activate NKT cells during microbial infections. Nature. 2005 Mar 24;434(7032):525-9
	Francisella tularensis	NKT cell activation by F. tularensis infection hampers iBALT formation but promotes a systemic proinflammatory response, which exacerbates severe pulmonary tularemia-like disease in mice.	Hill TM, Gilchuk P, Cicek BB, Osina MA, Boyd KL, Durrant DM, Metzger DW, Khanna KM, Joyce S. Border Patrol Gone Awry: Lung NKT Cell Activation by Francisella tularensis Exacerbates Tularemia-Like Disease. PLoS Pathog. 2015 Jun 11;11(6):e1004975
		B cell-NK/NKT cell cross-talk is critical for survival of infection with the virulent F. tularensis subspp. tularensis strain SchuS4.	Crane DD, Griffin AJ, Wehrly TD, Bosio CM. B1a cells enhance susceptibility to infection with virulent Francisella tularensis via modulation of NK/NKT cell responses. J Immunol. 2013 Mar 15;190(6):2756-66
	Helicobacter pylori	Cholesteryl a-glucosides were recognized by type I NKT cells, eliciting an immune response in vitro and in vivo.	Ito Y, Vela JL, Matsumura F, Hoshino H, Tyznik A, Lee H, Girardi E, Zajonc DM, Liddington R, Kobayashi M, Bao X, Bugaytsova J, Borén T, Jin R, Zong Y, Seeberger PH, Nakayama J, Kronenberg M, Fukuda M. Helicobacter pylori cholesteryl α-glucosides contribute to its pathogenicity and immune response by natural killer T cells. PLoS One. 2013 Dec 2;8(12):e78191
	Legionella pneumophila	NKT cells defend the host against L. pneumophila, but defence is characterized by enhanced lung injury and decreased accumulation of inflammatory cells in the lungs. The regulation of IL-1b, IL-18 & caspase-1 function/s may be associated with the NKT cells.	Hayakawa K, Tateda K, Fuse ET, Matsumoto T, Akasaka Y, Ishii T, Nakayama T, Taniguchi M, Kaku M, Standiford TJ, Yamaguchi K. Paradoxically high resistance of natural killer T (NKT) cell-deficient mice to Legionella pneumophila: another aspect of NKT cells for modulation of host responses. J Med Microbiol. 2008 Nov;57(Pt 11):1340-1348
	Pseudomonas aeruginosa	NKT cells play a critical role in the clearance of P. aeruginosa from the lungs of BALB/c mice but not of C57BL/6 mice. The strain-dependent role of NKT cells was associated with significant strain-dependent differences in cytokine production by lung NKT cells. Impaired clearance of P. aeruginosa in CD1d-deficient BALB/c mice was associated with increased neutrophil influx to the lungs and increa…	Benoit P, Sigounas VY, Thompson JL, van Rooijen N, Poynter ME, Wargo MJ, Boyson JE. The role of CD1d-restricted NKT cells in the clearance of Pseudomonas aeruginosa from the lung is dependent on the host genetic background. Infect Immun. 2015 Jun;83(6):2557-65
		Profiling of immune cells in the airways revealed that neutrophil and macrophage recruitment into the airspace was reduced, whereas B cell, T cell, NK cell, and NKT cell infiltration was unaffected in IRF3-deficient mice following P. aeruginosa lung infection.	Carrigan SO, Junkins R, Yang YJ, Macneil A, Richardson C, Johnston B, Lin TJ. IFN regulatory factor 3 contributes to the host response during Pseudomonas aeruginosa lung infection in mice. J Immunol. 2010 Sep 15;185(6):3602-9
		NKT cells play a limited role in the development of neutrophilic inflammatory responses and host defense to pulmonary P. aeruginosa infection.	Kinjo T, Nakamatsu M, Nakasone C, Yamamoto N, Kinjo Y, Miyagi K, Uezu K, Nakamura K, Higa F, Tateyama M, Takeda K, Nakayama T, Taniguchi M, Kaku M, Fujita J, Kawakami K. NKT cells play a limited role in the neutrophilic inflammatory responses and host defense to pulmonary infection with Pseudomonas aeruginosa. Microbes Infect. 2006 Oct;8(12-13):2679-85
		In a murine pneumonia model established by intranasal application of P. aeruginosa, CD1d-/- mice showed markedly poor P. aeruginosa clearance from the lungs when compared with infected wild type mice. The poor response of mutant mice was associated with significantly lower amounts of macrophage inflammatory protein-2 and reduced numbers of neutrophils within the bronchoalveolar lavage fluid.	Nieuwenhuis EE, Matsumoto T, Exley M, Schleipman RA, Glickman J, Bailey DT, Corazza N, Colgan SP, Onderdonk AB, Blumberg RS. CD1d-dependent macrophage-mediated clearance of Pseudomonas aeruginosa from lung. Nat Med. 2002 Jun;8(6):588-93
	Salmonella choleraesuis	ab T cells bearing NK1.1 and CD4 may be main effector cells for liver injury after S. choleraesuis infection	Ishigami M, Nishimura H, Naiki Y, Yoshioka K, Kawano T, Tanaka Y, Taniguchi M, Kakumu S, Yoshikai Y. The roles of intrahepatic Valpha14(+) NK1.1(+) T cells for liver injury induced by Salmonella infection in mice. Hepatology. 1999 Jun;29(6):1799-808
	Salmonella typhimurium	There is significant NK1.1 down-modulation on type I NKT cells in the setting of oral S. typhimurium infection indicating that the in vivo activation of type I NKT cells leads to a dynamic response characterized by surface receptor down-regulation and NKT cell expansion.	Wilson MT, Johansson C, Olivares-Villagómez D, Singh AK, Stanic AK, Wang CR, Joyce S, Wick MJ, Van Kaer L. The response of natural killer T cells to glycolipid antigens is characterized by surface receptor down-modulation and expansion. Proc Natl Acad Sci U S A. 2003 Sep 16;100(19):10913-8
	a-PROTEOBACTERIA
	Novosphingobium aromaticivorans	Infection of mice with N. aromaticivorans induced signature antibodies against microbial PDC-E2 and its mitochondrial counterpart but also triggered chronic T cell-mediated autoimmunity against small bile ducts. Disease induction required type I NKT cells, which specifically respond to N. aromaticivorans cell wall a-glycuronosylceramides presented by CD1d molecules.	Mattner J, Savage PB, Leung P, Oertelt SS, Wang V, Trivedi O, Scanlon ST, Pendem K, Teyton L, Hart J, Ridgway WM, Wicker LS, Gershwin ME, Bendelac A. Liver autoimmunity triggered by microbial activation of natural killer T cells. Cell Host Microbe. 2008 May 15;3(5):304-15
	Sphingomonas spp.	Mice that lack type I NKT cells have a marked defect in the clearance of Sphingomonas from the liver	Kinjo Y, Wu D, Kim G, Xing GW, Poles MA, Ho DD, Tsuji M, Kawahara K, Wong CH, Kronenberg M. Recognition of bacterial glycosphingolipids by natural killer T cells. Nature. 2005 Mar 24;434(7032):520-5
	Sphingomonas spp.	Germ-free mice develop type I NKT cells but are immature & functionally defective. Intra-gastric exposure of germ-free mice to Sphingomonas bacteria, which carry type I NKT cell antigens, fully established phenotypic maturity of type I NKT cells. In contrast, reconstitution with E. coli, which lack specific type I NKT cell agonist/s, did not affect the phenotype of type I NKT cells.	Wingender G, Stepniak D, Krebs P, Lin L, McBride S, Wei B, Braun J, Mazmanian SK, Kronenberg M. Intestinal microbes affect phenotypes and functions of invariant natural killer T cells in mice. Gastroenterology. 2012 Aug;143(2):418-28
	Sphingomonas capsulata	There is a great degree of variability in the type I NKT cell agonistic potency of different natural Sphingomonas glycolipids, with the C21cycl sphingosine having intermediate potency and the oligosaccharide-containing antigens exhibiting limited or no stimulatory capacity.	Kinjo Y, Pei B, Bufali S, Raju R, Richardson SK, Imamura M, Fujio M, Wu D, Khurana A, Kawahara K, Wong CH, Howell AR, Seeberger PH, Kronenberg M. Natural Sphingomonas glycolipids vary greatly in their ability to activate natural killer T cells. Chem Biol. 2008 Jul 21;15(7):654-64
	Sphingomonas paucimobilis	Glycosphingolipids extracted from S. paucimobilis are able to stimulate type I NKT cells in a CD1d-specific manner	Sriram V, Du W, Gervay-Hague J, Brutkiewicz RR. Cell wall glycosphingolipids of Sphingomonas paucimobilis are CD1d-specific ligands for NKT cells. Eur J Immunol. 2005 Jun;35(6):1692-701
	Sphingomonas yanoikuyae; Streptococcus pneumoniae	Type I NKT cell IFN-g production after in vitro stimulation or infection with diverse bacteria overwhelmingly depended on toll-like receptor-driven IL-12 resposne. Constitutive expression of high levels of IL-12 receptor by type I NKT cells enabled instant IL-12-induced STAT4 activation, demonstrating that among T cells, type I NKT cells are uniquely equipped for immediate, cytokine-driven activa…	Brigl M, Tatituri RV, Watts GF, Bhowruth V, Leadbetter EA, Barton N, Cohen NR, Hsu FF, Besra GS, Brenner MB. Innate and cytokine-driven signals, rather than microbial antigens, dominate in natural killer T cell activation during microbial infection. J Exp Med. 2011 Jun 6;208(6):1163-77
	SYMBIONTS
	Bacteroides fragilis	Bacteroides fragilis modifies the homeostasis of host type I NKT cells by supplementing the host's endogenous lipid antigen milieu with unique inhibitory sphingolipids. The process occurs early in life and effectively impedes type I NKT cell proliferation during neonatal development.	An D, Oh SF, Olszak T, Neves JF, Avci FY, Erturk-Hasdemir D, Lu X, Zeissig S, Blumberg RS, Kasper DL. Sphingolipids from a symbiotic microbe regulate homeostasis of host intestinal natural killer T cells. Cell. 2014 Jan 16;156(1-2):123-33
	Commensal bacteria	Clostridium species modified bile acids to signal liver sinusoidal endothelial cells to produce the chemokine CXCL16. This recruited NKT cells to perform antitumor surveillance of the liver. Growth of both primary and metastatic cancer was reduced by NKT cell–driven killing.	Ma C, Han M, Heinrich B, Fu Q, Zhang Q, Sandhu M, Agdashian D, Terabe M, Berzofsky JA, Fako V, Ritz T, Longerich T, Theriot CM, McCulloch JA, Roy S, Yuan W, Thovarai V, Sen SK, Ruchirawat M, Korangy F, Wang XW, Trinchieri G, Greten TF. Gut microbiome-mediated bile acid metabolism regulates liver cancer via NKT cells. Science. 2018 May 25;360(6391):eaan5931
	Commensal bacteria	Commensal microbiota, through positive (antigenic drive) and negative (cytolytic depletion by CD8+ T cells) mechanisms, profoundly shape the type I NKT cell compartment. Because individuals greatly vary in the composition of their microbial communities, enteric microbiota may play an important epigenetic role in the striking differences in type I NKT cell abundance in humans and, therefore, in th…	Wei B, Wingender G, Fujiwara D, Chen DY, McPherson M, Brewer S, Borneman J, Kronenberg M, Braun J. Commensal microbiota and CD8+ T cells shape the formation of invariant NKT cells. J Immunol. 2010 Feb 1;184(3):1218-26
	Gut microbiota	Age-sensitive contact with commensal microbes is critical for establishing mucosal type I NKT cell tolerance to later environmental exposures to pathogens.	Olszak T, An D, Zeissig S, Vera MP, Richter J, Franke A, Glickman JN, Siebert R, Baron RM, Kasper DL, Blumberg RS. Microbial exposure during early life has persistent effects on natural killer T cell function. Science. 2012 Apr 27;336(6080):489-93
	SPIROCHETES
	Borrelia burgdoferi	CD56+ (NK + NKT) cells produce IFN-g after exposure to B. burgdorferi and release keratinocyte-activating soluble mediators.	Oosting M, Brouwer M, Vrijmoeth HD, Pascual Domingo R, Greco A, Ter Hofstede H, van den Bogaard EH, Schalkwijk J, Netea MG, Joosten LAB. Borrelia burgdorferi is strong inducer of IFN-γ production by human primary NK cells. Cytokine. 2022 Jul;155:155895
		Innate and cytokine-driven signals, rather than cognate microbial antigen, dominate in type I NKT cell activation during microbial infections.	Brigl M, Tatituri RV, Watts GF, Bhowruth V, Leadbetter EA, Barton N, Cohen NR, Hsu FF, Besra GS, Brenner MB. Innate and cytokine-driven signals, rather than microbial antigens, dominate in natural killer T cell activation during microbial infection. J Exp Med. 2011 Jun 6;208(6):1163-77
		Antigen-specific activation of type I Va14i NKT cells is important for the prevention of persistent joint inflammation and spirochete clearance, and they counter the long-standing notion that humoral rather than cellular immunity is sufficient to facilitate Lyme disease resolution.	Tupin E, Benhnia MR, Kinjo Y, Patsey R, Lena CJ, Haller MC, Caimano MJ, Imamura M, Wong CH, Crotty S, Radolf JD, Sellati TJ, Kronenberg M. NKT cells prevent chronic joint inflammation after infection with Borrelia burgdorferi. Proc Natl Acad Sci U S A. 2008 Dec 16;105(50):19863-8
		NKT cells recognize glycoglycerolipids beyond the glycosphingolipids biosynthesised by Sphingomonas spp.; the resulting TCR–mediated response may provide protection against diverse pathogens.	Kinjo Y, Tupin E, Wu D, Fujio M, Garcia-Navarro R, Benhnia MR, Zajonc DM, Ben-Menachem G, Ainge GD, Painter GF, Khurana A, Hoebe K, Behar SM, Beutler B, Wilson IA, Tsuji M, Sellati TJ, Wong CH, Kronenberg M. Natural killer T cells recognize diacylglycerol antigens from pathogenic bacteria. Nat Immunol. 2006 Sep;7(9):978-86
		CD1d deficiency impairs host resistance to a spirochete pathogen.	Kumar H, Belperron A, Barthold SW, Bockenstedt LK. Cutting edge: CD1d deficiency impairs murine host defense against the spirochete, Borrelia burgdorferi. J Immunol. 2000 Nov 1;165(9):4797-801
	MYCOBACTERIA
	Mycobacterium bovis	There is a regulatory role for Va14 type I NKT cells in the course of bacille Calmette-Guerin (BCG) infection through their ability to limit the extent of inflammatory response. This finding points to an important role for this cell subset as a regulator of the balance between protective responses and immunopathology.	Dieli F, Taniguchi M, Kronenberg M, Sidobre S, Ivanyi J, Fattorini L, Iona E, Orefici G, De Leo G, Russo D, Caccamo N, Sireci G, Di Sano C, Salerno A. An anti-inflammatory role for V alpha 14 NK T cells in Mycobacterium bovis bacillus Calmette-Guérin-infected mice. J Immunol. 2003 Aug 15;171(4):1961-8
	Mycobacterium tuberculosis	PD-1 preferentially induces apoptosis of IFN-g producing NKT cells while sparing NKT cells that produce IL-4. Such a polarized NKT cell function may impose a Th2 bias on the ensuing effector T cell response leading to inefficient clearance of M. tuberculosis.	Singh A, Dey AB, Mohan A, Mitra DK. Programmed death-1 receptor suppresses γ-IFN producing NKT cells in human tuberculosis. Tuberculosis (Edinb). 2014 May;94(3):197-206
		NKT cell levels and functions are reduced in M. tuberculosis-infected patients and these deficiencies were found to reflect the presence of active tuberculosis.	Kee SJ, Kwon YS, Park YW, Cho YN, Lee SJ, Kim TJ, Lee SS, Jang HC, Shin MG, Shin JH, Suh SP, Ryang DW. Dysfunction of natural killer T cells in patients with active Mycobacterium tuberculosis infection. Infect Immun. 2012 Jun;80(6):2100-8
		CD1d-restricted NKT cells mediate protection against M. tuberculosis in vivo.	Sada-Ovalle I, Chiba A, Gonzales A, Brenner MB, Behar SM. Innate invariant NKT cells recognize Mycobacterium tuberculosis-infected macrophages, produce interferon-gamma, and kill intracellular bacteria. PLoS Pathog. 2008 Dec;4(12):e1000239
		Although CD1d-restricted NKT cells are not required for optimum immunity to M. tuberculosis, specific activation of NKT cells by the CD1d ligand aGalCer protects susceptible mice from tuberculosis. Treatment with aGalCer reduced bacterial burden in the lungs, diminished tissue injury, and prolonged survival of mice following inoculation with virulent M. tuberculosis.	Chackerian A, Alt J, Perera V, Behar SM. Activation of NKT cells protects mice from tuberculosis. Infect Immun. 2002 Nov;70(11):6302-9
		Among the mouse strains tested, the most susceptible mice, as measured by survival time and bacterial loads, were the b2-microglobulin-deficient, followed by TAP1-/- (transporter associated with antigen processing-deficient), CD8a-/-, perforin-/-, and CD1d-/- mice. These findings indicated that (i) CD8+ T cells contribute to protection against M. tuberculosis, and their protective activity is onl…	Sousa AO, Mazzaccaro RJ, Russell RG, Lee FK, Turner OC, Hong S, Van Kaer L, Bloom BR. Relative contributions of distinct MHC class I-dependent cell populations in protection to tuberculosis infection in mice. Proc Natl Acad Sci U S A. 2000 Apr 11;97(8):4204-8
		CD1d-/- mice were not significantly different in their susceptibility to infection than control mice.	Behar SM, Dascher CC, Grusby MJ, Wang CR, Brenner MB. Susceptibility of mice deficient in CD1D or TAP1 to infection with Mycobacterium tuberculosis. J Exp Med. 1999 Jun 21;189(12):1973-80
	Mycobacterium tuberculosis; Corynebacterium glutamicum	M. tuberculosis & C. glutamicum derived phosphatidylglycerol, diphosphatidylglycerol & phosphatidylinositol act as CD1d-restricted microbial antigens to stimulate various type II NKT cell but not the type I NKT cell hybridomas.	Tatituri RV, Watts GF, Bhowruth V, Barton N, Rothchild A, Hsu FF, Almeida CF, Cox LR, Eggeling L, Cardell S, Rossjohn J, Godfrey DI, Behar SM, Besra GS, Brenner MB, Brigl M. Recognition of microbial and mammalian phospholipid antigens by NKT cells with diverse TCRs. Proc Natl Acad Sci U S A. 2013 Jan 29;110(5):1827-32
	FUNGI
	Aspergillus fumigatus	Asperamide B is the first fungal glycolipid found to directly activate type I NKT cells.	Albacker LA, Chaudhary V, Chang YJ, Kim HY, Chuang YT, Pichavant M, DeKruyff RH, Savage PB, Umetsu DT. Invariant natural killer T cells recognize a fungal glycosphingolipid that can induce airway hyperreactivity. Nat Med. 2013 Oct;19(10):1297-304
	Aspergillus fumigatus, Candida albicans, Histoplasma capsulatum & Alternaria alternata	CD1d-deficient mice, which lack both type I & type II NKT cells, poorly control infection with the fungal pathogen Aspergillus fumigatus. A. fumigatus rapidly activates type I NKT cells in vivo and in vitro in the presence of APCs. Dectin-1- and MyD88-mediated responses to b-1,3 glucans--the major fungal cell-wall polysaccharides, trigger IL-12 production by APCs that drives self-reactive iNKT ce…	Cohen NR, Tatituri RV, Rivera A, Watts GF, Kim EY, Chiba A, Fuchs BB, Mylonakis E, Besra GS, Levitz SM, Brigl M, Brenner MB. Innate recognition of cell wall β-glucans drives invariant natural killer T cell responses against fungi. Cell Host Microbe. 2011 Nov 17;10(5):437-50
	Candida albicans	Increased plasma IFN-g in early clinical sepsis was associated with the later development of secondary Candida infection. NKT cell-deficient CD1d-deficient mice and inhibition of mTOR inhibition by rapamycin of mice reduced immunosuppression and susceptibility to secondary Candida infection.	Kim EY, Ner-Gaon H, Varon J, Cullen AM, Guo J, Choi J, Barragan-Bradford D, Higuera A, Pinilla-Vera M, Short SA, Arciniegas-Rubio A, Tamura T, Leaf DE, Baron RM, Shay T, Brenner MB. Post-sepsis immunosuppression depends on NKT cell regulation of mTOR/IFN-γ in NK cells. J Clin Invest. 2020 Jun 1;130(6):3238-3252
	Cryptococcus neoformans	NKT cells, especially the Va14+ type I cells, accumulated in a MCP-1-dependent manner in the lungs after infection with C. neoformans and played an important role in the development of Th1 response and host resistance to this fungal pathogen	Kawakami K, Kinjo Y, Uezu K, Yara S, Miyagi K, Koguchi Y, Nakayama T, Taniguchi M, Saito A. Monocyte chemoattractant protein-1-dependent increase of V alpha 14 NKT cells in lungs and their roles in Th1 response and host defense in cryptococcal infection. J Immunol. 2001 Dec 1;167(11):6525-32
		Activation of Va14+ type I NKT cells resulted in an increased Th1 response and local resistance to C. neoformans through production of IFN-g.	Kawakami K, Kinjo Y, Yara S, Koguchi Y, Uezu K, Nakayama T, Taniguchi M, Saito A. Activation of Valpha14(+) natural killer T cells by alpha-galactosylceramide results in development of Th1 response and local host resistance in mice infected with Cryptococcus neoformans. Infect Immun. 2001 Jan;69(1):213-20
	Paracoccidioides brasiliensis	Immunization with EVs had a positive effect on mice infected with P. brasiliensis, as it induced activated T lymphocytes and NKT cell mobilization to the infected lungs, improved production of proinflammatory cytokines and the histopathological profile, and reduced fungal burden.	Baltazar LM, Ribeiro GF, Freitas GJ, Queiroz-Junior CM, Fagundes CT, Chaves-Olórtegui C, Teixeira MM, Souza DG. Protective Response in Experimental Paracoccidioidomycosis Elicited by Extracellular Vesicles Containing Antigens of Paracoccidioides brasiliensis. Cells. 2021 Jul 17;10(7):1813
	PARASITES
	Entamoeba histolytica	Purified phosphatidylinositol (PI) moiety of E. histolytica-derived lipopeptidophosphoglycan (EhLPPG) induces protective IFN-g but not IL-4 production in NKT cells. The main component of EhLPPG responsible for NKT cell activation is the diacylated PI, (1-O-[(28∶0)-lyso-glycero-3-phosphatidyl-]2-O-(C16:0)-Ins). IFN-g production by NKT cells requires the presence of CD1d and simultaneously TLR sign…	Lotter H, González-Roldán N, Lindner B, Winau F, Isibasi A, Moreno-Lafont M, Ulmer AJ, Holst O, Tannich E, Jacobs T. Natural killer T cells activated by a lipopeptidophosphoglycan from Entamoeba histolytica are critically important to control amebic liver abscess. PLoS Pathog. 2009 May;5(5):e1000434
		The sexual dimorphism in the control of ALA is due to gender-specific differences in early cytokine production mediated at least in part by NKT cells in response to E. histolytica infection of the liver	Lotter H, Jacobs T, Gaworski I, Tannich E. Sexual dimorphism in the control of amebic liver abscess in a mouse model of disease. Infect Immun. 2006 Jan;74(1):118-24
	Leishmania donovani	SIRPa was rapidly induced on Kupffer cells following L. donovani infection via a mechanism involving G-protein-coupled receptors. The consequent amplified cytokine production by hepatic type I NKT cells may facilitate the breakdown of hepatic tolerance after infection.	Beattie L, Svensson M, Bune A, Brown N, Maroof A, Zubairi S, Smith KR, Kaye PM. Leishmania donovani-induced expression of signal regulatory protein alpha on Kupffer cells enhances hepatic invariant NKT-cell activation. Eur J Immunol. 2010 Jan;40(1):117-23
		L. donovani infection increases NKT cell activation in wild type animals. NKT cell-deficiency in CD1d-/- mice increases susceptibility to L. donovani infection. Mechanistically, leishmanial surface glycoconjugate lipophosphoglycan as well as related glycoinositol phospholipids bind with high affinity to CD1d and induce a CD1d-dependent IFN-g response in naive intrahepatic lymphocytes.	Amprey JL, Im JS, Turco SJ, Murray HW, Illarionov PA, Besra GS, Porcelli SA, Späth GF. A subset of liver NK T cells is activated during Leishmania donovani infection by CD1d-bound lipophosphoglycan. J Exp Med. 2004 Oct 4;200(7):895-904
	Leishmania major	NKT cells fulfill organ-specific protective functions during infection with L. major, but are not essential for parasite control.	Mattner J, Donhauser N, Werner-Felmayer G, Bogdan C. NKT cells mediate organ-specific resistance against Leishmania major infection. Microbes Infect. 2006 Feb;8(2):354-62
	Leishmania mexicana	L. mexicana-derived lipopeptidoglycan activates NKT cells primarily through the indirect pathway via TLR2 stimulation of dendritic cells, thereby enhancing TLR2, MHC-II & CD86 expression and IL-12p70 production. This leads to IFN-g production by NKT cells.	Zamora-Chimal J, Fernández-Figueroa EA, Ruiz-Remigio A, Wilkins-Rodríguez AA, Delgado-Domínguez J, Salaiza-Suazo N, Gutiérrez-Kobeh L, Becker I. NKT cell activation by Leishmania mexicana LPG: Description of a novel pathway. Immunobiology. 2017 Feb;222(2):454-462
	Plasmodium berghei ANKA	After infection with P. berghei, capsazepine, a TRPV1 antagonist, increased circulating but not splenic GR1+ and NK cells, without interfering with NKT cell numbers, and blood NK and NKT activation. However, it diminished CD69 expression in splenic NKT but not NK cells.	Fernandes ES, Brito CX, Teixeira SA, Barboza R, dos Reis AS, Azevedo-Santos AP, Muscará M, Costa SK, Marinho CR, Brain SD, Grisotto MA. TRPV1 antagonism by capsazepine modulates innate immune response in mice infected with Plasmodium berghei ANKA. Mediators Inflamm. 2014;2014:506450
	Plasmodium yoelii	Primary P. yoelii infection induces a heterogeneous, organ-specific NKT cell response. Nonetheless, CD1d-dependent NKT cells play a minor role in the control of the parasite in vivo.	Soulard V, Roland J, Sellier C, Gruner AC, Leite-de-Moraes M, Franetich JF, Rénia L, Cazenave PA, Pied S. Primary infection of C57BL/6 mice with Plasmodium yoelii induces a heterogeneous response of NKT cells. Infect Immun. 2007 May;75(5):2511-22
	Plasmodium yoelii & P. berghei	The administration of aGalCer resulted in rapid, strong antimalaria activity, inhibiting the development of the intrahepatocytic stages of the rodent malaria parasites Plasmodium yoelii and P. berghei. The antimalaria activity mediated by aGalCer is stage-specific, because the course of blood-stage-induced infection was not inhibited by administration of this glycolipid.	Gonzalez-Aseguinolaza G, de Oliveira C, Tomaska M, Hong S, Bruna-Romero O, Nakayama T, Taniguchi M, Bendelac A, Van Kaer L, Koezuka Y, Tsuji M. alpha -galactosylceramide-activated Valpha 14 natural killer T cells mediate protection against murine malaria. Proc Natl Acad Sci U S A. 2000 Jul 18;97(15):8461-6
	Schistosoma mansoni	Helminths activate both type I NKT and type II NKT cells in vivo, enabling them to differentially influence the Th1/Th2 balance of the immune response.	Mallevaey T, Fontaine J, Breuilh L, Paget C, Castro-Keller A, Vendeville C, Capron M, Leite-de-Moraes M, Trottein F, Faveeuw C. Invariant and noninvariant natural killer T cells exert opposite regulatory functions on the immune response during murine schistosomiasis. Infect Immun. 2007 May;75(5):2171-80
	Toxoplasma gondii	NKT cells participate in parasite clearance by shifting the cytokine profile toward a Th1 pattern and simultaneously to immunopathological manifestation when this Th1 immune response remains uncontrolled.	Ronet C, Darche S, Leite de Moraes M, Miyake S, Yamamura T, Louis JA, Kasper LH, Buzoni-Gatel D. NKT cells are critical for the initiation of an inflammatory bowel response against Toxoplasma gondii. J Immunol. 2005 Jul 15;175(2):899-908
		NKT cell deficient mice do not succumb to acute infection, but experienced greater weight loss and more deaths than B6 mice during chronic T. gondii infection, indicating that Va14+ cells contribute to resistance to this infection.	Smiley ST, Lanthier PA, Couper KN, Szaba FM, Boyson JE, Chen W, Johnson LL. Exacerbated susceptibility to infection-stimulated immunopathology in CD1d-deficient mice. J Immunol. 2005 Jun 15;174(12):7904-11
		CD4+ NK1.1+ cells, previously implicated in the initiation of Th2 responses through their production of IL-4, can also play a role as alternative IL-2-secreting helper cells in Th1-mediated host resistance to infection.	Denkers EY, Scharton-Kersten T, Barbieri S, Caspar P, Sher A. A role for CD4+ NK1.1+ T lymphocytes as major histocompatibility complex class II independent helper cells in the generation of CD8+ effector function against intracellular infection. J Exp Med. 1996 Jul 1;184(1):131-9
	Trypanosoma brucei	CD1d-restricted immune responses do not play an important role in susceptibility/resistance of mice infected with virulent African trypanosomes.	Shi MQ, Wang CR, Wei GJ, Pan WL, Appleyard G, Tabel H. Experimental African trypanosomiasis: lack of effective CD1d-restricted antigen presentation. Parasite Immunol. 2006 Dec;28(12):643-7
	Trypanosoma cruzi	In response to the same T. cruzii infection, type II NKT cells appear to augment a robust proinflammatory response, whereas the type I NKT cells dampen this response, possibly by regulating type II NKT cells	Duthie MS, Kahn M, White M, Kapur RP, Kahn SJ. Critical proinflammatory and anti-inflammatory functions of different subsets of CD1d-restricted natural killer T cells during Trypanosoma cruzi infection. Infect Immun. 2005 Jan;73(1):181-92
	VIRUSES
	African Swine Fever Virus & Influenza A virus	Type I NKT cells expand in response to infection with African Swine Fever Virus (ASFV) & Influenza A virus--both of high relevance to swine and human health. Animals infected with ASFV displayed an increase in type I NKT cell frequency in peripheral blood, regional lymph nodes, and lungs. During Influenza A virus infection, type I NKT cell percentage increased in blood, lung lymph nodes, and bron…	Schäfer A, Hühr J, Schwaiger T, Dorhoi A, Mettenleiter TC, Blome S, Schröder C, Blohm U. Porcine Invariant Natural Killer T Cells: Functional Profiling and Dynamics in Steady State and Viral Infections. Front Immunol. 2019 Jun 18;10:1380
	Coxsackievirus	CD1d expression is essential for pathogenicity of CVB3-induced myocarditis. CD1d expression is increased early after infection in vivo in CD1d+ mice infected with the myocarditic but not with the nonmyocarditic CVB3 variant, and Vg4+ gd T cells, which are known to increase susceptibility to myocarditis, appear to recognize CD1d expressed by CVB3-infected myocytes.	Huber S, Sartini D, Exley M. Role of CD1d in coxsackievirus B3-induced myocarditis. J Immunol. 2003 Mar 15;170(6):3147-53
	Cytomegalovirus	During murine CMV infection, when the TCR is not engaged, IL-12 signaling is essential for iNKT activation and robust immune response. TLR signaling is expendable for this NKT cell response.	Anderson CK, Reilly SP, Brossay L. The Invariant NKT Cell Response Has Differential Signaling Requirements during Antigen-Dependent and Antigen-Independent Activation. J Immunol. 2021 Jan 1;206(1):132-140
	Cytomegalovirus; Salmonella typhimurium co-infection	Type I NKT cell responses to bacteria and viruses occured in the absence of antigenic stimulation.	Holzapfel KL, Tyznik AJ, Kronenberg M, Hogquist KA. Antigen-dependent versus -independent activation of invariant NKT cells during infection. J Immunol. 2014 Jun 15;192(12):5490-8
	Dengue virus	Type I NKT cells were activated during acute dengue infection. The level of activation associates with the disease severity.	Matangkasombut P, Chan-In W, Opasawaschai A, Pongchaikul P, Tangthawornchaikul N, Vasanawathana S, Limpitikul W, Malasit P, Duangchinda T, Screaton G, Mongkolsapaya J. Invariant NKT cell response to dengue virus infection in human. PLoS Negl Trop Dis. 2014 Jun 19;8(6):e2955
	Encephalomyocarditis virus	CD1d-reactive T cells mediate resistance against the acute, cytopathic diabetogenic encephalomyocarditis virus (EMCV-D) in Th1-biased C57BL/6 & Th2-biased, hypersensitive BALB/c mice.	Exley MA, Bigley NJ, Cheng O, Tahir SM, Smiley ST, Carter QL, Stills HF, Grusby MJ, Koezuka Y, Taniguchi M, Balk SP. CD1d-reactive T-cell activation leads to amelioration of disease caused by diabetogenic encephalomyocarditis virus. J Leukoc Biol. 2001 May;69(5):713-8. Erratum in: J Leukoc Biol 2001 Aug;70(2):340
	Hepatitis B Virus	The absence of NKT cells, CD1d or a defect in ER-associated transfer of lipids onto CD1d results in diminished HBV-specific T & B cell responses and delayed virus control.	Zeissig S, Murata K, Sweet L, Publicover J, Hu Z, Kaser A, Bosse E, Iqbal J, Hussain MM, Balschun K, Röcken C, Arlt A, Günther R, Hampe J, Schreiber S, Baron JL, Moody DB, Liang TJ, Blumberg RS. Hepatitis B virus-induced lipid alterations contribute to natural killer T cell-dependent protective immunity. Nat Med. 2012 Jul;18(7):1060-8
		aGalCer inhibits HBV replication by directly activating type I NKT cells and by secondarily activating NK cells to secrete antiviral cytokines in the liver.	Kakimi K, Guidotti LG, Koezuka Y, Chisari FV. Natural killer T cell activation inhibits hepatitis B virus replication in vivo. J Exp Med. 2000 Oct 2;192(7):921-30
	Hepatitis E Virus	Reversible alterations in NK and NKT cell number and activation status during acute hepatitis E virus infection suggest a role of these cells in the pathogenesis of this disease.	Srivastava R, Aggarwal R, Bhagat MR, Chowdhury A, Naik S. Alterations in natural killer cells and natural killer T cells during acute viral hepatitis E. J Viral Hepat. 2008 Dec;15(12):910-6
	Herpes Simplex Virus 1	Antigen presentation by wild type CD1d is reduced during HSV-1 infection because CD1d molecule is degraded. Interestingly, the T322A/S323A double mutation inhibited CD1d degradation and rescued CD1d-mediated antigen presentation after HSV-1 infection.	Liu J, Glosson NL, Du W, Gervay-Hague J, Brutkiewicz RR. A Thr/Ser dual residue motif in the cytoplasmic tail of human CD1d is important for the down-regulation of antigen presentation following a herpes simplex virus 1 infection. Immunology. 2013 Oct;140(2):191-201
		Impaired clearance of virus and viral antigens, and more florid acute infection occurs in mice lacking CD1 (and by inference, CD1-restricted T cells), in comparison with parental C57BL/6 mice.	Grubor-Bauk B, Simmons A, Mayrhofer G, Speck PG. Impaired clearance of herpes simplex virus type 1 from mice lacking CD1d or NKT cells expressing the semivariant V alpha 14-J alpha 281 TCR. J Immunol. 2003 Feb 1;170(3):1430-4
	Herpes Simplex Virus 2, genital	NK and/or NKT cells is/are the early source of IFN-g in vaginal secretions after genital HSV-2 infection demonstrating that NK/NKT cells are critical for innate protection against genital HSV-2.	Ashkar AA, Rosenthal KL. Interleukin-15 and natural killer and NKT cells play a critical role in innate protection against genital herpes simplex virus type 2 infection. J Virol. 2003 Sep;77(18):10168-71
	Influenza A Virus H1N1	Intranasal but not systemic administration of aGalCer to piglets infected with pandemic A/California/04/2009 (CA04) H1N1 IAV ameliorated disease symptoms and resulted in the restoration of weight gain to the level of uninfected pigs. Correspondingly, viral titers in the upper-and lower-respiratory tract were reduced only in piglets that had received intranasal aGalCer.	Artiaga BL, Yang G, Hutchinson TE, Loeb JC, Richt JA, Lednicky JA, Salek-Ardakani S, Driver JP. Rapid control of pandemic H1N1 influenza by targeting NKT-cells. Sci Rep. 2016 Nov 29;6:37999
	Influenza A Virus H3N2	Type I NKT cell-deficent Jα18-/- mice developed severe bronchopneumonia and accelerated fatality, a phenomenon reversed by the adoptive transfer of type I NKT cells prior to infection.	Paget C, Ivanov S, Fontaine J, Blanc F, Pichavant M, Renneson J, Bialecki E, Pothlichet J, Vendeville C, Barba-Spaeth G, Huerre MR, Faveeuw C, Si-Tahar M, Trottein F. Potential role of invariant NKT cells in the control of pulmonary inflammation and CD8+ T cell response during acute influenza A virus H3N2 pneumonia. J Immunol. 2011 May 15;186(10):5590-602
	Influenza A Virus	Cluster 2 type I NKT cells, identified in a scRNAseq experiment, protects mice from metastasis of melanoma cells by enhancing antitumor immunity. Cluster 2 type I NKT cells also promotes antiviral immune responses against influenza virus infection.	Cui G, Shimba A, Jin J, Ogawa T, Muramoto Y, Miyachi H, Abe S, Asahi T, Tani-Ichi S, Dijkstra JM, Iwamoto Y, Kryukov K, Zhu Y, Takami D, Hara T, Kitano S, Xu Y, Morita H, Zhang M, Zreka L, Miyata K, Kanaya T, Okumura S, Ito T, Hatano E, Takahashi Y, Watarai H, Oike Y, Imanishi T, Ohno H, Ohteki T, Minato N, Kubo M, Holländer GA, Ueno H, Noda T, Shiroguchi K, Ikuta K. A circulating subset of iNKT …
		Activation of type I NKT cells with aGalCer during influenza virus infection transiently enhanced early innate immune response without affecting T cell immunity, and reduced early virus titres in lungs of C57BL/6 mice.	Ho LP, Denney L, Luhn K, Teoh D, Clelland C, McMichael AJ. Activation of invariant NKT cells enhances the innate immune response and improves the disease course in influenza A virus infection. Eur J Immunol. 2008 Jul;38(7):1913-22
		Infection of suckling mice with influenza A virus protected those mice as adults against allergen-induced airway hyperreactivity. The protective effect was associated with the preferential expansion of CD4-CD8-, but not CD4+, NKT cells and required T-bet and TLR7.	Chang YJ, Kim HY, Albacker LA, Lee HH, Baumgarth N, Akira S, Savage PB, Endo S, Yamamura T, Maaskant J, Kitano N, Singh A, Bhatt A, Besra GS, van den Elzen P, Appelmelk B, Franck RW, Chen G, DeKruyff RH, Shimamura M, Illarionov P, Umetsu DT. Influenza infection in suckling mice expands an NKT cell subset that protects against airway hyperreactivity. J Clin Invest. 2011 Jan;121(1):57-69
		When CD1d KO or wild-type (WT) mice were infected with a sub-lethal dose of the influenza A virus, the survival rate of CD1d KO mice was significantly lower than for wild type mice and delayed virus clearance from the lungs. Consistent with this outcame was significantly low IFN-g production in bronchoalveolar lavage fluid of CD1d KO mice when compared to wild type mice. So also, the cytotoxic ac…	Ishikawa H, Tanaka K, Kutsukake E, Fukui T, Sasaki H, Hata A, Noda S, Matsumoto T. IFN-γ production downstream of NKT cell activation in mice infected with influenza virus enhances the cytolytic activities of both NK cells and viral antigen-specific CD8+ T cells. Virology. 2010 Nov 25;407(2):325-32
		The absence of type I NKT cells in mice during influenza A virus infection resulted in the expansion of myeloid-derived suppressor cells (MDSCs), which suppressed IAV-specific immune responses through the expression of both arginase and NOS, resulting in high virus titer and increased mortality. Adoptive transfer of type I NKT cells abolished the suppressive activity of MDSCs, restored IAV-specif…	De Santo C, Salio M, Masri SH, Lee LY, Dong T, Speak AO, Porubsky S, Booth S, Veerapen N, Besra GS, Gröne HJ, Platt FM, Zambon M, Cerundolo V. Invariant NKT cells reduce the immunosuppressive activity of influenza A virus-induced myeloid-derived suppressor cells in mice and humans. J Clin Invest. 2008 Dec;118(12):4036-48
	Lymphocytic choriomeningitis virus	Type I NKT cells induced tissue-specific antiviral effects in mice infected by LCMV. Type I NKT cells inhibited viral replication in the pancreas and liver but not in the spleen by promoting IFN-g response by plasmacytoid dendritic cells via Ox40-Ox40L interactions.	Diana J, Griseri T, Lagaye S, Beaudoin L, Autrusseau E, Gautron AS, Tomkiewicz C, Herbelin A, Barouki R, von Herrath M, Dalod M, Lehuen A. NKT cell-plasmacytoid dendritic cell cooperation via OX40 controls viral infection in a tissue-specific manner. Immunity. 2009 Feb 20;30(2):289-99
		The loss of NKT cells continued for at least 3 months and was not simply due to internalization of the NKT cell TCR. Concomitant with the decrease in NKT cells was an increase in the percentage of Annexin V+ NKT cells that remained in vivo, suggesting that the reduction in NKT cells at these late stages post-infection occurred by activation-induced cell death. Interestingly, antigen-presenting ce…	Lin Y, Roberts TJ, Wang CR, Cho S, Brutkiewicz RR. Long-term loss of canonical NKT cells following an acute virus infection. Eur J Immunol. 2005 Mar;35(3):879-89
		LCMV-induced generation of NK cell and virus-specific CD8+ cytotoxic T cell activity, as well as viral clearance are independent of CD1d1 expression.	Spence PM, Sriram V, Van Kaer L, Hobbs JA, Brutkiewicz RR. Generation of cellular immunity to lymphocytic choriomeningitis virus is independent of CD1d1 expression. Immunology. 2001 Oct;104(2):168-74
		The loss of NKT cells after an acute LCMV infection could be due to the induction of IFN-a/b resulting in NKT-cell apoptosis and is important for the host's immune response to LCMV.	Hobbs JA, Cho S, Roberts TJ, Sriram V, Zhang J, Xu M, Brutkiewicz RR. Selective loss of natural killer T cells by apoptosis following infection with lymphocytic choriomeningitis virus. J Virol. 2001 Nov;75(22):10746-54
	Respiratory Syncitial Virus	CD1d-dependent NKT cells play a role in expansion of CD8+ T cells and amplification of antiviral responses to RSV	Johnson TR, Hong S, Van Kaer L, Koezuka Y, Graham BS. NK T cells contribute to expansion of CD8(+) T cells and amplification of antiviral immune responses to respiratory syncytial virus. J Virol. 2002 May;76(9):4294-303
	SARS Coronavirus 2	The low percentage of NKT cells in peripheral blood of COVID-19 subjects and the independent association with the severity of the disease suggests a potential role of this NKT cells in this disease.	Zingaropoli MA, Perri V, Pasculli P, Cogliati Dezza F, Nijhawan P, Savelloni G, La Torre G, D'Agostino C, Mengoni F, Lichtner M, Ciardi MR, Mastroianni CM. Major reduction of NKT cells in patients with severe COVID-19 pneumonia. Clin Immunol. 2021 Jan;222:108630
	SARS Coronavirus 2	In response to the paper above, these authors clarify that: (1) CD56+ T cells do not equate to NKT cells as most people understand them; (2) CD56+ T cells include a heterogeneous collection of T cells, mostly made up of MAIT and γδ T cells, and (3) the use of CD56+ T cells as biomarker to predict severe COVID-19 in hospital admissions represents an intriguing observation, but based on our smaller…	Koay HF, Gherardin NA, Nguyen THO, Zhang W, Habel JR, Seneviratna R, James F, Holmes NE, Smibert OC, Gordon CL, Trubiano JA, Kedzierska K, Godfrey DI. Are NKT cells a useful predictor of COVID-19 severity? Immunity. 2022 Feb 8;55(2):185-187
	SARS Coronavirus 2	Characterized the long-term impact of SARS-CoV-2 infection on the immune system and provide a comprehensive picture of cellular immunity of a convalescent COVID-19 patient cohort with the longest recovery time and revealed that the cellular immune system of COVID-19 patients is still under a sustained influence even months after the recovery from disease; in particular, a profound NKT cell impair…	Liu J, Yang X, Wang H, Li Z, Deng H, Liu J, Xiong S, He J, Feng X, Guo C, Wang W, Zelinskyy G, Trilling M, Sutter K, Senff T, Menne C, Timm J, Zhang Y, Deng F, Lu Y, Wu J, Lu M, Yang D, Dittmer U, Wang B, Zheng X. Analysis of the Long-Term Impact on Cellular Immunity in COVID-19-Recovered Individuals Reveals a Profound NKT Cell Impairment. mBio. 2021 Apr 27;12(2):e00085-21
	SARS Coronavirus 2	Tim-3+ NKT cells also expressed high levels of CD147 and CD26, which are potential SARS-CoV-2 spike binding receptors. In the study, Tim-3+ NKT cells showed high enrichment of apoptosis, higher expression levels of mitochondrial genes and caspase genes, with a larger pseudo time value. In addition, Tim-3+ NKT cells in COVID-19 presented a stronger capacity to secrete IFN-γ, IL-4 and IL-10 compare…	Yang J, Chang T, Tang L, Deng H, Chen D, Luo J, Wu H, Tang T, Zhang C, Li Z, Dong L, Yang XP, Tang ZH. Increased Expression of Tim-3 Is Associated With Depletion of NKT Cells In SARS-CoV-2 Infection. Front Immunol. 2022 Feb 16;13:796682
	Sendai virus	Chronic lung disease develops after an infection with a common type of respiratory virus is cleared to only trace levels of noninfectious virus. Chronic inflammatory disease is generally thought to depend on an altered adaptive immune response. However, here they find that this type of disease arises independently of an adaptive immune response and is driven instead by interleukin-13 produced by …	Kim EY, Battaile JT, Patel AC, You Y, Agapov E, Grayson MH, Benoit LA, Byers DE, Alevy Y, Tucker J, Swanson S, Tidwell R, Tyner JW, Morton JD, Castro M, Polineni D, Patterson GA, Schwendener RA, Allard JD, Peltz G, Holtzman MJ. Persistent activation of an innate immune response translates respiratory viral infection into chronic lung disease. Nat Med. 2008 Jun;14(6):633-40
	Friend murine erytholeukaemia virus	NKT cell activation and effector functions increase FMuLV infection even though the number of NKT cells remained unchanged. Whilst the release of pro-inflammatory cytokines did not change after infection, activated NKT cells gain elevated cytotoxic potential.	Littwitz-Salomon E, Schimmer S, Dittmer U. Natural killer T cells contribute to the control of acute retroviral infection. Retrovirology. 2017 Jan 26;14(1):5
	Human Immunodeficiency Virus	The presence of functional type I NKT cells secreting a number of cytokines in non-progressive HIV infection could be one of the multiple factors required to achieve HIV control and, hence, are relevant to understanding immunity to HIV infection.	Singh D, Ghate M, Godbole S, Kulkarni S, Thakar M. Functional Invariant Natural Killer T Cells Secreting Cytokines Are Associated With Non-Progressive Human Immunodeficiency Virus-1 Infection but Not With Suppressive Anti-Retroviral Treatment. Front Immunol. 2018 May 24;9:1152
		Peripheral CD4+ type I NKT cells are substantially depleted and dysfunctional by 4 months after HIV infection. CD4+ type I NKT cell depletion was more marked than the depletion of total CD4+ T cells. Further, the early depletion of type I NKT cells correlated with CD4+ T-cell decline, but not HIV burden.	Fernandez CS, Kelleher AD, Finlayson R, Godfrey DI, Kent SJ. NKT cell depletion in humans during early HIV infection. Immunol Cell Biol. 2014 Aug;92(7):578-90
		CD4+ type I NKT cells are directly targeted by HIV-1 and may have a potential role during viral transmission and spread in vivo.	Motsinger A, Haas DW, Stanic AK, Van Kaer L, Joyce S, Unutmaz D. CD1d-restricted human natural killer T cells are highly susceptible to human immunodeficiency virus 1 infection. J Exp Med. 2002 Apr 1;195(7):869-79
	Simian immunodeficiency virus	The unique absence of CD4+ NKT lymphocytes in sooty mangabeys, combined with their IL-10 cytokine-secreting ability and preservation following SIV infection. This finding raises the possibility that NKT cells may play a role in down regulating immune activation in SIV-infected sooty mangabeys.	Rout N, Else JG, Yue S, Connole M, Exley MA, Kaur A. Paucity of CD4+ natural killer T (NKT) lymphocytes in sooty mangabeys is associated with lack of NKT cell depletion after SIV infection. PLoS One. 2010 Mar 24;5(3):e9787
		A precipitous decline in CD4+ NKT cells occurred in all macaques infected with CXCR4-tropic SHIV(mn229) early after infection, with a concomitant rise in CD8+ NKT cells in some animals. The depletion of CD4+ NKT cells was tightly correlated with the depletion of total CD4+ T cells.	Fernandez CS, Chan AC, Kyparissoudis K, De Rose R, Godfrey DI, Kent SJ. Peripheral NKT cells in simian immunodeficiency virus-infected macaques. J Virol. 2009 Feb;83(4):1617-24
		Similar to human type I NKT cells, aGalCer-pulsed dendritic cells activate and expand macaque type I NKT cells. Macaque type I NKT cells also express the HIV-1/SIV coreceptor CCR5. CD4+ T cell is susceptible to SIV infection. Identification of macaque type I NKT cells has implications for delineating the physiologic functions of these cells in nonhuman primate disease models of HIV as well as oth…	Motsinger A, Azimzadeh A, Stanic AK, Johnson RP, Van Kaer L, Joyce S, Unutmaz D. Identification and simian immunodeficiency virus infection of CD1d-restricted macaque natural killer T cells. J Virol. 2003 Jul;77(14):8153-8

## Sheet: 221203_MAIT CELL RESPONSE
	SUPPLEMENTAL TABLE 2: THE RESPONSE OF MAIT CELLS TO INFECTION
	PATHOGEN	BRIEF DESCRIPTION	REFERENCES
	GRAM-POSITIVE BACTERIA
	Community Acquired Pneumonia	MAIT-cell frequency is profoundly lower in the peripheral blood of CAP patients compared to that in healthy individuals. Furthermore, the circulatory MAIT cells express higher levels of CD69 and PD-1 compared to those in healthy individuals. The IL-17A/IFN-γ ratio is significantly positively correlated with MAIT frequency in BALF of CAP patients, suggesting a pathogenic role of MAIT-17 cells in C…	Ouyang L, Wu M, Shen Z, Cheng X, Wang W, Jiang L, Zhao J, Gong Y, Liang Z, Weng X, Yu M, Wu X. Activation and Functional Alteration of Mucosal-Associated Invariant T Cells in Adult Patients With Community-Acquired Pneumonia. Front Immunol. 2021 Dec 21;12:788406
		IL-17 production was significantly increased in severe CAP. Immune profiling showed that mucosal-associated invariant T (MAIT) cells from the BALs, but not blood, of CAP patients actively produced IL-17 (MAIT17). Single-cell RNA-sequencing revealed that MAIT17 resided in a BAL-resident PLZFhiCD103+ MAIT subset with high expression of hypoxia-inducible factor 1α (HIF-1α), reflecting the hypoxic st…	Lu B, Liu M, Wang J, Fan H, Yang D, Zhang L, Gu X, Nie J, Chen Z, Corbett AJ, Zhan MJ, Zhang S, Bryant VL, Lew AM, McCluskey J, Luo HB, Cui J, Zhang Y, Zhan Y, Lu G. IL-17 production by tissue-resident MAIT cells is locally induced in children with pneumonia. Mucosal Immunol. 2020 Sep;13(5):824-835
		MAIT cell abundance in sputum was higher in patients with less severe pneumonia; duration of hospital admission was inversely correlated with both MAIT and Vδ2+ T cell abundance. The abundance of both ILLs was higher in patients with a confirmed bacterial aetiology; however, there was no correlation with total bacterial load or the predicted capacity of bacteria to produce activating ligands	Hannaway RF, Wang X, Schneider M, Slow S, Cowan J, Brockway B, Schofield MR, Morgan XC, Murdoch DR, Ussher JE. Mucosal-associated invariant T cells and Vδ2+ γδ T cells in community acquired pneumonia: association of abundance in sputum with clinical severity and outcome. Clin Exp Immunol. 2020 Feb;199(2):201-215
	Sepsis	MAIT cells are highly activated and become dysfunctional during clinical sepsis, and contribute to tissue-specific cytokine responses that are protective against mortality during experimental sepsis	Trivedi S, Labuz D, Anderson CP, Araujo CV, Blair A, Middleton EA, Jensen O, Tran A, Mulvey MA, Campbell RA, Hale JS, Rondina MT, Leung DT. Mucosal-associated invariant T (MAIT) cells mediate protective host responses in sepsis. Elife. 2020 Nov 9;9:e55615
	Staphylococcus aureus, Streptococcus pneumoniae	Propose a pathogenic, rather than protective, role for MAIT cells during Strep penumo and S aureus infection	Shaler CR, Choi J, Rudak PT, Memarnejadian A, Szabo PA, Tun-Abraham ME, Rossjohn J, Corbett AJ, McCluskey J, McCormick JK, Lantz O, Hernandez-Alejandro R, Haeryfar SMM. MAIT cells launch a rapid, robust and distinct hyperinflammatory response to bacterial superantigens and quickly acquire an anergic phenotype that impedes their cognate antimicrobial function: Defining a novel mechanism of superan…
	Streptococcus pneumoniae	Enhancement of Ag presentation by IgG opsonization allows innate-like MAIT cells to mount a faster, stronger, and qualitatively more complex response and to function as an effector arm of vaccine-induced humoral adaptive antibacterial immunity	Boulouis C, Gorin JB, Dias J, Bergman P, Leeansyah E, Sandberg JK. Opsonization-Enhanced Antigen Presentation by MR1 Activates Rapid Polyfunctional MAIT Cell Responses Acting as an Effector Arm of Humoral Antibacterial Immunity. J Immunol. 2020 Jul 1;205(1):67-77
		Increased responses of blood mucosal associated invariant T (MAIT) cells against in vitro stimulation with pneumococcus prior to challenge associated with protection against establishment of Spn colonization and with increased mucosal MAIT cell populations	Jochems SP, de Ruiter K, Solórzano C, Voskamp A, Mitsi E, Nikolaou E, Carniel BF, Pojar S, German EL, Reiné J, Soares-Schanoski A, Hill H, Robinson R, Hyder-Wright AD, Weight CM, Durrenberger PF, Heyderman RS, Gordon SB, Smits HH, Urban BC, Rylance J, Collins AM, Wilkie MD, Lazarova L, Leong SC, Yazdanbakhsh M, Ferreira DM. Innate and adaptive nasal mucosal immune responses following experimental…
		Peripheral blood MAIT cells in patients with STSS expressed elevated levels of the activation markers CD69, CD25, CD38, and HLA-DR during the acute compared with the convalescent phase demonstrating that MAIT cells are major contributors to the early cytokine response to GAS, and are therefore likely to contribute to the pathological cytokine storm underlying STSS	Emgård J, Bergsten H, McCormick JK, Barrantes I, Skrede S, Sandberg JK, Norrby-Teglund A. MAIT Cells Are Major Contributors to the Cytokine Response in Group A Streptococcal Toxic Shock Syndrome. Proc Natl Acad Sci U S A. 2019 Dec 17;116(51):25923-25931
		Although MAIT cells were capable of responding to human dendritic and airway epithelial cells infected with S. pneumoniae, the magnitude of response to different serotype 19A isolates was determined by genetic differences in the expression of the riboflavin biosynthesis pathway	Hartmann N, McMurtrey C, Sorensen ML, Huber ME, Kurapova R, Coleman FT, Mizgerd JP, Hildebrand W, Kronenberg M, Lewinsohn DM, Harriff MJ. Riboflavin Metabolism Variation among Clinical Isolates of Streptococcus pneumoniae Results in Differential Activation of Mucosal-associated Invariant T Cells. Am J Respir Cell Mol Biol. 2018 Jun;58(6):767-776
		Observed robust recognition of pneumococci by MAIT cells, using both MR1-dependent and MR1-independent pathways. The pathway used was dependent on the antigen-presenting cell. The riboflavin operon was highly conserved across a range of 571 pneumococci from 39 countries, dating back to 1916, and different versions of the riboflavin operon were also identified in related Streptococcus species	Kurioka A, van Wilgenburg B, Javan RR, Hoyle R, van Tonder AJ, Harrold CL, Leng T, Howson LJ, Shepherd D, Cerundolo V, Brueggemann AB, Klenerman P. Diverse Streptococcus pneumoniae Strains Drive a Mucosal-Associated Invariant T-Cell Response Through Major Histocompatibility Complex class I-Related Molecule-Dependent and Cytokine-Driven Pathways. J Infect Dis. 2018 Mar 5;217(6):988-999
	Streptococcus pyogenes	In contrast to TRAV1-2(+) MAIT cells, this TRAV12-2-expressing clone displays a distinct pattern of microbial recognition by detecting infection with the riboflavin auxotroph Streptococcus pyogenes. As known MAIT antigens are derived from riboflavin metabolites, this suggests that TRAV12-2(+) clone recognizes unique antigens. Thus, MR1-restricted T cells can discriminate between microbes in a TCR…	Meermeier EW, Laugel BF, Sewell AK, Corbett AJ, Rossjohn J, McCluskey J, Harriff MJ, Franks T, Gold MC, Lewinsohn DM. Human TRAV1-2-negative MR1-restricted T cells detect S. pyogenes and alternatives to MAIT riboflavin-based antigens. Nat Commun. 2016 Aug 16;7:12506
	GRAM-NEGATIVE BACTERIA
	Clostridioides difficile	Provide first experimental evidence that C. difficile toxins efficiently activate human mucosal-associated invariant T (MAIT) cells. CDT-induced MAIT cell responses required accessory immune cells, and we suggest monocytes as a potential CDT target cell population. Within the peripheral blood mononuclear cell fraction, we found increased IL-18 levels following CDT stimulation and MAIT cell respon…	Marquardt I, Jakob J, Scheibel J, Hofmann JD, Klawonn F, Neumann-Schaal M, Gerhard R, Bruder D, Jänsch L. Clostridioides difficile Toxin CDT Induces Cytotoxic Responses in Human Mucosal-Associated Invariant T (MAIT) Cells. Front Microbiol. 2021 Dec 21;12:752549
	Escherichia coli	MAIT cell-mediated bacterial control extends to multidrug-resistant E. coli primary clinical isolates additionally resistant to carbapenems, a class of last resort antibiotics. Notably, high levels of granulysin and granzyme B in the MAIT cell secretomes directly damage bacterial cells by increasing their permeability, rendering initially resistant E. coli susceptible to the bactericidal activity…	Boulouis C, Sia WR, Gulam MY, Teo JQM, Png YT, Phan TK, Mak JYW, Fairlie DP, Poon IKH, Koh TH, Bergman P, Lim CM, Wang LF, Kwa ALH, Sandberg JK, Leeansyah E. Human MAIT cell cytolytic effector proteins synergize to overcome carbapenem resistance in Escherichia coli. PLoS Biol. 2020 Jun 8;18(6):e3000644
		TCR-dependent and TCR-independent signals drive MAIT cells to exert overlapping and specific effector functions, affecting both host defense and tissue homeostasis. Although TCR triggering alone is insufficient to drive sustained activation, TCR-triggered MAIT cells showed specific enrichment of tissue-repair functions at the gene and protein levels and in in vitro assays	Leng T, Akther HD, Hackstein CP, Powell K, King T, Friedrich M, Christoforidou Z, McCuaig S, Neyazi M, Arancibia-Cárcamo CV, Hagel J, Powrie F; Oxford IBD Investigators, Peres RS, Millar V, Ebner D, Lamichhane R, Ussher J, Hinks TSC, Marchi E, Willberg C, Klenerman P. TCR and Inflammatory Signals Tune Human MAIT Cells to Exert Specific Tissue Repair and Effector Functions. Cell Rep. 2019 Sep 17;2…
		While the response of blood and ld-MAIT cells to TCR signals were comparable, following cytokine stimulation ld-MAIT cells were more polyfunctional than blood MAIT cells. Transcriptomic analysis demonstrated different effector programmes of ld-MAIT cells with the two modes of activation, including the enrichment of a tissue repair signature in TCR-stimulated MAIT cells	Lamichhane R, Munro F, Harrop TWR, de la Harpe SM, Dearden PK, Vernall AJ, McCall JL, Ussher JE. Human liver-derived MAIT cells differ from blood MAIT cells in their metabolism and response to TCR-independent activation. Eur J Immunol. 2021 Apr;51(4):879-892
		Opsonization had a substantial impact on downstream MAIT cell activation by monocytes. This was associated with enhanced activation of monocytes and increased TNF release. Importantly, this TNF acted in concert with other cytokines to drive MAIT cell activation. These data indicate both a significant interaction between adaptive and innate immunity in the response to bacteria, and an important ro…	Bánki Z, Krabbendam L, Klaver D, Leng T, Kruis S, Mehta H, Müllauer B, Orth-Höller D, Stoiber H, Willberg CB, Klenerman P. Antibody opsonization enhances MAIT cell responsiveness to bacteria via a TNF-dependent mechanism. Immunol Cell Biol. 2019 Jul;97(6):538-551
		Neutrophils suppress the activation of MAIT cells by a cell-contact and hydrogen peroxide dependent mechanism. Moreover, highly activated MAIT cells were able to produce high levels of TNF-α that induced neutrophil death	Schneider M, Hannaway RF, Lamichhane R, de la Harpe SM, Tyndall JDA, Vernall AJ, Kettle AJ, Ussher JE. Neutrophils suppress mucosal-associated invariant T cells in humans. Eur J Immunol. 2020 May;50(5):643-655
		Monocytic cell line THP-1 and B cells activated MAIT cells differentially in response to Escherichia coli. THP-1 cells were generally more potent in inducing IFNγ and IFNγ/TNF production by MAIT cells. Furthermore, THP-1, but not B, cells produced TNF upon bacterial stimulation, which in turn supported IFNγ production by MAIT cell	Bánki Z, Krabbendam L, Klaver D, Leng T, Kruis S, Mehta H, Müllauer B, Orth-Höller D, Stoiber H, Willberg CB, Klenerman P. Antibody opsonization enhances MAIT cell responsiveness to bacteria via a TNF-dependent mechanism. Immunol Cell Biol. 2019 Jul;97(6):538-551
		These improved and dose- and time-optimized experimental protocols allow detailed studies of MR1-dependent mucosa-associated invariant T-cell responses to Escherichia coli pulsed antigen-presenting cells, as assessed by expression of activation markers and cytokines, by proliferation, and by induction of apoptosis and death in major histocompatibility complex, class I-related-expressing target ce…	Dias J, Sobkowiak MJ, Sandberg JK, Leeansyah E. Human MAIT-cell responses to Escherichia coli: activation, cytokine production, proliferation, and cytotoxicity. J Leukoc Biol. 2016 Jul;100(1):233-40.
	Escherichia coli, Enterococcus faecalis	Both CD161(++) Vα7.2(+) and CD161(++) Vα7.2(-) T-cell subsets responded to IL-12+IL-18 stimulation, demonstrating this response was not restricted to the MAIT cells, but to the CD161(++) phenotype. Bacteria and TLR agonists also indirectly triggered IFN-γ expression via IL-12 and IL-18	Ussher JE, Bilton M, Attwod E, Shadwell J, Richardson R, de Lara C, Mettke E, Kurioka A, Hansen TH, Klenerman P, Willberg CB. CD161++ CD8+ T cells, including the MAIT cell subset, are specifically activated by IL-12+IL-18 in a TCR-independent manner. Eur J Immunol. 2014 Jan;44(1):195-203
	Francisella tularensis	Francisella tularensis induces Th1 like MAIT cells conferring protection against systemic and local infection	Zhao Z, Wang H, Shi M, Zhu T, Pediongco T, Lim XY, Meehan BS, Nelson AG, Fairlie DP, Mak JYW, Eckle SBG, de Lima Moreira M, Tumpach C, Bramhall M, Williams CG, Lee HJ, Haque A, Evrard M, Rossjohn J, McCluskey J, Corbett AJ, Chen Z. Francisella tularensis induces Th1 like MAIT cells conferring protection against systemic and local infection. Nat Commun. 2021 Jul 16;12(1):4355
		MAIT cells promote early differentiation of CCR2-dependent monocytes into monocyte-derived DCs (Mo-DCs) in the lungs after F. tularensis LVS pulmonary infection. MAIT cell–dependent GM-CSF production stimulated monocyte differentiation in vitro, and that in vivo production of GM-CSF was delayed in the lungs of MR1−/− mice	Meierovics AI, Cowley SC. MAIT cells promote inflammatory monocyte differentiation into dendritic cells during pulmonary intracellular infection. J Exp Med. 2016 Nov 14;213(12):2793-2809. doi: 10.1084/jem.20160637
		MAIT cells are predominantly CXCR6+ but do not require CXCR6 for accumulation in the lungs. However, CXCR6 does contribute to long-term retention of MAIT cells in the airway lumen after clearance of the infection. MAIT cells are not recruited from secondary lymphoid organs and largely proliferate in situ in the lungs after infection.	Yu H, Yang A, Liu L, Mak JYW, Fairlie DP, Cowley S. CXCL16 Stimulates Antigen-Induced MAIT Cell Accumulation but Trafficking During Lung Infection Is CXCR6-Independent. Front Immunol. 2020 Aug 7;11:1773
		While IL-18 is essential for the MAIT cell IFN-γ response in vitro, it is not essential for MAIT cell IFN-γ production during in vivo LVS pulmonary infection, suggesting that additional signals can drive MAIT cell IFN-γ production in vivo	Jesteadt E, Zhang I, Yu H, Meierovics A, Chua Yankelevich WJ, Cowley S. Interleukin-18 Is Critical for Mucosa-Associated Invariant T Cell Gamma Interferon Responses to Francisella Species In Vitro but Not In Vivo. Infect Immun. 2018 Apr 23;86(5):e00117-18
		Mechanistic studies showed that MAIT cells required both MR1 and IL-12 40 kDa subunit (IL-12p40) signals from infected antigen presenting cells to control F. tularensis LVS intracellular growth. Importantly, pulmonary F. tularensis LVS infection of MR1-deficient (MR1(-/-)) mice, which lack MAIT cells, revealed defects in early mucosal cytokine production, timely recruitment of IFN-γ-producing CD4…	Meierovics A, Yankelevich WJ, Cowley SC. MAIT cells are critical for optimal mucosal immune responses during in vivo pulmonary bacterial infection. Proc Natl Acad Sci U S A. 2013 Aug 13;110(33):E3119-28
	Haemophilus influenzae, non-typable	Cytotoxic role of MAIT cells in the lung and highlight important differences in the control of adaptive and innate-like T-cell responses. Understanding these mechanisms might lead to new therapeutic opportunities to modulate the antibacterial response and improve clinical outcome	Wallington JC, Williams AP, Staples KJ, Wilkinson TMA. IL-12 and IL-7 synergize to control mucosal-associated invariant T-cell cytotoxic responses to bacterial infection. J Allergy Clin Immunol. 2018 Jun;141(6):2182-2195.e6
	Helicobacter pylori	Following infection, MAIT cells accumulated to high numbers in the gastric mucosa of wild-type C57BL/6 mice, and this was even more pronounced in MAIT TCR transgenic mice or in C57BL/6 mice where MAIT cells were preprimed by Ag exposure or prior infection. Gastric MAIT cells possessed an effector memory Tc1/Tc17 phenotype, and were associated with accelerated gastritis characterized by augmented …	D'Souza C, Pediongco T, Wang H, Scheerlinck JY, Kostenko L, Esterbauer R, Stent AW, Eckle SBG, Meehan BS, Strugnell RA, Cao H, Liu L, Mak JYW, Lovrecz G, Lu L, Fairlie DP, Rossjohn J, McCluskey J, Every AL, Chen Z, Corbett AJ. Mucosal-Associated Invariant T Cells Augment Immunopathology and Gastritis in Chronic Helicobacter pylori Infection. J Immunol. 2018 Mar 1;200(5):1901-1916
		OX40/OX40L axis promoted mucosal MAIT cell proliferation and IL-9 production in H. pylori-induced gastritis, which may provide potential targeting strategies for gastritis treatment	Ming S, Zhang M, Liang Z, Li C, He J, Chen P, Zhang S, Niu X, Deng S, Geng L, Zhang G, Gong S, Wu Y. OX40L/OX40 Signal Promotes IL-9 Production by Mucosal MAIT Cells During Helicobacter pylori Infection. Front Immunol. 2021 Mar 11;12:626017
		CD8(+) and CD4(-)CD8(-) (double negative) MAIT cell subsets respond to H. pylori-infected macrophages stimulation in a MR-1 restrictive manner by producing cytokines (IFN-γ, TNF-α, IL-17A) and exhibiting cytotoxic activity	Booth JS, Salerno-Goncalves R, Blanchard TG, Patil SA, Kader HA, Safta AM, Morningstar LM, Czinn SJ, Greenwald BD, Sztein MB. Mucosal-Associated Invariant T Cells in the Human Gastric Mucosa and Blood: Role in Helicobacter pylori Infection. Front Immunol. 2015 Sep 17;6:466
	Klebsiella pneumoniae	Demonstrate, using both an in vivo imaging system and survival tests, the increased susceptibility to K. pneumoniae (but not to several other Gram negative bacteria) of MR1 deficient mice. This is accompanied by a consequent change in body temperature and systemic cytokine profile. Hence MR1 controls K. pneumoniae infection in vivo	Georgel P, Radosavljevic M, Macquin C, Bahram S. The non-conventional MHC class I MR1 molecule controls infection by Klebsiella pneumoniae in mice. Mol Immunol. 2011 Feb;48(5):769-75
	Legionella longbeachae	Mouse Legionella longbeachae infection induces MR1-dependent MAIT cell activation and rapid pulmonary accumulation of MAIT cells associated with immune protection detectable in immunocompetent host animals. MAIT cell protection is more evident in mice lacking CD4+ cells, and adoptive transfer of MAIT cells rescues immunodeficient Rag2−/−γC−/− mice from lethal Legionella infection. Protection is d…	Wang H, D'Souza C, Lim XY, Kostenko L, Pediongco TJ, Eckle SBG, Meehan BS, Shi M, Wang N, Li S, Liu L, Mak JYW, Fairlie DP, Iwakura Y, Gunnersen JM, Stent AW, Godfrey DI, Rossjohn J, Westall GP, Kjer-Nielsen L, Strugnell RA, McCluskey J, Corbett AJ, Hinks TSC, Chen Z. MAIT cells protect against pulmonary Legionella longbeachae infection. Nat Commun. 2018 Aug 22;9(1):3350
		Strong similarities between MAIT cells in humans and mice. In both species, activation leads to strong expression of pro-inflammatory cytokines and chemokines as well as a strong tissue repair signature, recently described in murine commensal-specific H2-M3-restricted T cells. Transcriptomes of MAIT cells and H2-M3-specific CD8+ T cells displayed the most similarities to invariant natural killer …	Hinks TSC, Marchi E, Jabeen M, Olshansky M, Kurioka A, Pediongco TJ, Meehan BS, Kostenko L, Turner SJ, Corbett AJ, Chen Z, Klenerman P, McCluskey J. Activation and In Vivo Evolution of the MAIT Cell Transcriptome in Mice and Humans Reveals Tissue Repair Functionality. Cell Rep. 2019 Sep 17;28(12):3249-3262.e5
		Vaccination with IL-23 plus 5-OP-RU augments MAIT cell–mediated control of pulmonary Legionella infection. Optimal MAIT cell activation in vivo requires signaling through the inducible T cell costimulator (ICOS), which is highly expressed on MAIT cells	Wang H, Kjer-Nielsen L, Shi M, D'Souza C, Pediongco TJ, Cao H, Kostenko L, Lim XY, Eckle SBG, Meehan BS, Zhu T, Wang B, Zhao Z, Mak JYW, Fairlie DP, Teng MWL, Rossjohn J, Yu D, de St Groth BF, Lovrecz G, Lu L, McCluskey J, Strugnell RA, Corbett AJ, Chen Z. IL-23 costimulates antigen-specific MAIT cell activation and enables vaccination against bacterial infection. Sci Immunol. 2019 Nov 15;4(41):e…
	Neisseria gonorrhoeae	Endometrial MAIT (eMAIT) cells represented a stable endometrial immune cell population as limited dynamic changes were observed during the menstrual cycle, post menopause, or in response to pregnancy. Furthermore, eMAIT cells exhibited an activated tissue-resident phenotype. Despite expressing CD69 and CD103, eMAIT cells were replenished over time by circulating MAIT cells, as assessed using huma…	Bister J, Crona Guterstam Y, Strunz B, Dumitrescu B, Haij Bhattarai K, Özenci V, Brännström M, Ivarsson MA, Gidlöf S, Björkström NK. Human endometrial MAIT cells are transiently tissue resident and respond to Neisseria gonorrhoeae. Mucosal Immunol. 2021 Mar;14(2):357-365
	Pseudomonas aeruginosa	Reduced numbers of MAIT cells in subjects with CF were associated with P. aeruginosa pulmonary infection, pulmonary exacerbations and more severe lung disease	Smith DJ, Hill GR, Bell SC, Reid DW. Reduced mucosal associated invariant T-cells are associated with increased disease severity and Pseudomonas aeruginosa infection in cystic fibrosis. PLoS One. 2014 Oct 8;9(10):e109891
	Salmonella enterica serovar Typhimurium	A pair of MAIT cell types demonstrated varied responses against microbially infected dendritic cells as well as against 5-(2-oxopropylideneamino)-6-d-ribitylaminouracil, a ligand abundant in Salmonella enterica serovar Typhimurium, suggesting that the CDR3β contributes to differences in ligand discrimination	Narayanan GA, McLaren JE, Meermeier EW, Ladell K, Swarbrick GM, Price DA, Tran JG, Worley AH, Vogt T, Wong EB, Lewinsohn DM. The MAIT TCRβ chain contributes to discrimination of microbial ligand. Immunol Cell Biol. 2020 Oct;98(9):770-781
	Salmonella enterica Serovar Typhi	During Salmonella enterica serovar Typhi (S. Typhi) infection, HLA-G expression on B cells downregulates IFN-γ production by MAIT cells. In contrast, blocking HLA-G expression on S. Typhi-infected B cells increases IFN-γ production by MAIT cells	Salerno-Gonçalves R, Rezwan T, Luo D, Tettelin H, Sztein MB. B Cells Control Mucosal-Associated Invariant T Cell Responses to Salmonella enterica Serovar Typhi Infection Through the CD85j HLA-G Receptor. Front Immunol. 2021 Oct 1;12:728685
		In volunteers resistant to infection (NoTD), the levels of CD8+ MAIT cells after S. Typhi challenge fluctuated around their baseline values (day 0). In contrast, volunteers susceptible to the development of typhoid disease (TD) exhibited a sharp decline in circulating MAIT cells during the development of typhoid fever. Interestingly, MAIT cells from low-dose TD volunteers had higher levels of CD3…	Salerno-Goncalves R, Luo D, Fresnay S, Magder L, Darton TC, Jones C, Waddington CS, Blohmke CJ, Angus B, Levine MM, Pollard AJ, Sztein MB. Challenge of Humans with Wild-type Salmonella enterica Serovar Typhi Elicits Changes in the Activation and Homing Characteristics of Mucosal-Associated Invariant T Cells. Front Immunol. 2017 Apr 6;8:398
	Salmonella paratyphi A	At the peak of infection MAIT cell T-cell receptor (TCR)β clonotypes that are over-represented prior to infection transiently contract. Select MAIT cell TCRβ clonotypes that expand after infection have stronger TCR-dependent activation than do contracted clonotypes. Our results demonstrate that host exposure to antigen may drive clonal expansion of MAIT cells with increased functional avidity, su…	Howson LJ, Napolitani G, Shepherd D, Ghadbane H, Kurupati P, Preciado-Llanes L, Rei M, Dobinson HC, Gibani MM, Teng KWW, Newell EW, Veerapen N, Besra GS, Pollard AJ, Cerundolo V. MAIT cell clonal expansion and TCR repertoire shaping in human volunteers challenged with Salmonella Paratyphi A. Nat Commun. 2018 Jan 17;9(1):253
	Salmonella typhimurium	Characterize related MR1-restricted vitamin derivatives, originating from the bacterial riboflavin (vitamin B2) biosynthetic pathway, which specifically and potently activate MAIT cells and show that metabolites of vitamin B represent a class of antigen that are presented by MR1 for MAIT-cell immunosurveillance	Kjer-Nielsen L, Patel O, Corbett AJ, Le Nours J, Meehan B, Liu L, Bhati M, Chen Z, Kostenko L, Reantragoon R, Williamson NA, Purcell AW, Dudek NL, McConville MJ, O'Hair RA, Khairallah GN, Godfrey DI, Fairlie DP, Rossjohn J, McCluskey J. MR1 presents microbial vitamin B metabolites to MAIT cells. Nature. 2012 Nov 29;491(7426):717-23
		MAIT cells were rapidly enriched in the lungs of C57BL/6 mice infected with Salmonella Typhimurium, comprising up to 50% of αβ-T cells after 1 week. MAIT cell accumulation was MR1-dependent, required Ag derived from the microbial riboflavin synthesis pathway, and did not occur in response to synthetic Ag, unless accompanied by a Toll-like receptor agonist or by co-infection with riboflavin pathwa…	Chen Z, Wang H, D'Souza C, Sun S, Kostenko L, Eckle SB, Meehan BS, Jackson DC, Strugnell RA, Cao H, Wang N, Fairlie DP, Liu L, Godfrey DI, Rossjohn J, McCluskey J, Corbett AJ. Mucosal-associated invariant T-cell activation and accumulation after in vivo infection depends on microbial riboflavin synthesis and co-stimulatory signals. Mucosal Immunol. 2017 Jan;10(1):58-68
	Salmonella typhimurium ST313 pathovar	S. Typhimurium sequence type 313 (ST313) lineage 2 strains, which are responsible for the burden of multidrug-resistant nontyphoidal invasive disease in Africa, escape MAIT cell recognition through overexpression of ribB This bacterial gene encodes the 4-dihydroxy-2-butanone-4-phosphate synthase enzyme of the riboflavin biosynthetic pathway. The MAIT cell-specific phenotype did not extend to othe…	Preciado-Llanes L, Aulicino A, Canals R, Moynihan PJ, Zhu X, Jambo N, Nyirenda TS, Kadwala I, Sousa Gerós A, Owen SV, Jambo KC, Kumwenda B, Veerapen N, Besra GS, Gordon MA, Hinton JCD, Napolitani G, Salio M, Simmons A. Evasion of MAIT cell recognition by the African Salmonella Typhimurium ST313 pathovar that causes invasive disease. Proc Natl Acad Sci U S A. 2020 Aug 25;117(34):20717-20728
	Vibrio choleare	MAIT cells are present in the lamina propria of the duodenum during V. cholerae infection, and more activated than those in the blood	Bhuiyan TR, Rahman MA, Trivedi S, Afroz T, Al Banna H, Hoq MR, Pop I, Jensen O, Rashu R, Uddin MI, Hossain M, Khan AI, Chowdhury F, Harris JB, Calderwood SB, Ryan ET, Qadri F, Leung DT. Mucosal-Associated Invariant T (MAIT) cells are highly activated in duodenal tissue of humans with Vibrio cholerae O1 infection: A preliminary report. PLoS Negl Trop Dis. 2022 May 12;16(5):e0010411
	Vibrio cholerae O1	MAIT (CD3+CD4-CD161hiVα7.2+) cells were maximally activated at day 7 after onset of cholera. In adult patients, MAIT frequencies did not change over time, whereas in child patients, MAITs were significantly decreased at day 7, and this decrease persisted to day 90. Fold changes in MAIT frequency correlated with increases in LPS IgA and IgG, but not LPS IgM nor antibody responses to cholera toxin …	Leung DT, Bhuiyan TR, Nishat NS, Hoq MR, Aktar A, Rahman MA, Uddin T, Khan AI, Chowdhury F, Charles RC, Harris JB, Calderwood SB, Qadri F, Ryan ET. Circulating mucosal associated invariant T cells are activated in Vibrio cholerae O1 infection and associated with lipopolysaccharide antibody responses. PLoS Negl Trop Dis. 2014 Aug 21;8(8):e3076
	SYMBIONTS
	Commensal bacteria	RNA-seq experiments revealed that TCR-dependent and TCR-independent signals drive MAIT cells to exert overlapping and specific effector functions, affecting both host defense and tissue homeostasis. Although TCR triggering alone is insufficient to drive sustained activation, TCR-triggered MAIT cells showed specific enrichment of tissue-repair functions at the gene and protein levels and in in vit…	Leng T, Akther HD, Hackstein CP, Powell K, King T, Friedrich M, Christoforidou Z, McCuaig S, Neyazi M, Arancibia-Cárcamo CV, Hagel J, Powrie F; Oxford IBD Investigators, Peres RS, Millar V, Ebner D, Lamichhane R, Ussher J, Hinks TSC, Marchi E, Willberg C, Klenerman P. TCR and Inflammatory Signals Tune Human MAIT Cells to Exert Specific Tissue Repair and Effector Functions. Cell Rep. 2019 Sep 17;2…
	Lactobacillus, Staphylococcus aureus	S. aureus-CFS induced IFN-γ and CD107a expression as well as proliferation. Costimulation with lactobacilli-CFS dampened lymphocyte-activation in all cell types analyzed. Preincubation with lactobacilli-CFS was enough to reduce subsequent activation, and the absence of APC or APC-derived IL-10 did not prevent lactobacilli-mediated dampening. Finally, lactate selectively dampened activation of unc…	Johansson MA, Björkander S, Mata Forsberg M, Qazi KR, Salvany Celades M, Bittmann J, Eberl M, Sverremark-Ekström E. Probiotic Lactobacilli Modulate Staphylococcus aureus-Induced Activation of Conventional and Unconventional T cells and NK Cells. Front Immunol. 2016 Jul 11;7:273
	Staphylococcus epidermidis	Metabolites produced by defined skin commensals--e.g., S. epidermidis, may promote the local expansion and activation of cutaneous MAIT cells and enhance their tissue repair program	Constantinides MG, Link VM, Tamoutounour S, Wong AC, Perez-Chaparro PJ, Han SJ, Chen YE, Li K, Farhat S, Weckel A, Krishnamurthy SR, Vujkovic-Cvijin I, Linehan JL, Bouladoux N, Merrill ED, Roy S, Cua DJ, Adams EJ, Bhandoola A, Scharschmidt TC, Aubé J, Fischbach MA, Belkaid Y. MAIT cells are imprinted by the microbiota in early life and promote tissue repair. Science. 2019 Oct 25;366(6464):eaax6624
	MYCOBACTERIA
	Mycobacterium abscessus, Escherichia coli, Mycobacterium tuberculosis	MAIT cells were activated by cells infected with various strains of bacteria and yeast, but not cells infected with virus, in both humans and mice. This activation required cognate interaction between the invariant TCR and MR1, which can present a bacteria-derived ligand. In humans, we observed considerably fewer MAIT cells in blood from patients with bacterial infections such as tuberculosis. In…	Le Bourhis L, Martin E, Péguillet I, Guihot A, Froux N, Coré M, Lévy E, Dusseaux M, Meyssonnier V, Premel V, Ngo C, Riteau B, Duban L, Robert D, Huang S, Rottman M, Soudais C, Lantz O. Antimicrobial activity of mucosal-associated invariant T cells. Nat Immunol. 2010 Aug;11(8):701-8
	Mycobacterium bovis	Following challenge with virulent Mycobacterium bovis, a causative agent of bovine tuberculosis and a zoonosis, peripheral blood MAIT cells expressed higher levels of perforin. Thus, MAIT cells are implicated in the immune response to two major bacterial infections in cattle	Edmans MD, Connelley TK, Jayaraman S, Vrettou C, Vordermeier M, Mak JYW, Liu L, Fairlie DP, Maze EA, Chrun T, Klenerman P, Eckle SBG, Tchilian E, Benedictus L. Identification and Phenotype of MAIT Cells in Cattle and Their Response to Bacterial Infections. Front Immunol. 2021 Mar 11;12:627173
		MAIT cell-deficient mice had higher bacterial loads at early times after infection compared to wild-type (WT) mice, demonstrating that MAIT cells play a unique role among innate lymphocytes in protective immunity against bacterial infection	Chua WJ, Truscott SM, Eickhoff CS, Blazevic A, Hoft DF, Hansen TH. Polyclonal mucosa-associated invariant T cells have unique innate functions in bacterial infection. Infect Immun. 2012 Sep;80(9):3256-67
	Mycobacterium bovis & M. tuberculosis	Although artificially induced MAIT cells produce important cytokines in both infections, they control BCG but not M. tb. growth in the lungs. Correspondingly, M. tb.-infected mouse macrophages are relatively resistant to MAIT cell antimicrobial activities in vitro. Thus, MAIT cell antigen-mediated immunotherapy for M. tb. presents a complex challenge	Yu H, Yang A, Derrick S, Mak JYW, Liu L, Fairlie DP, Cowley S. Artificially induced MAIT cells inhibit M. bovis BCG but not M. tuberculosis during in vivo pulmonary infection. Sci Rep. 2020 Aug 12;10(1):13579
	Mycobacterium tuberculosis	MAIT cells confer host protection against TB. Augmentation of the mycobacterial MAIT cell ligands leads to higher MAIT cell activation with reduced M. tuberculosis virulence and that elevated MAIT cell abundance confers greater control of M. tuberculosis infection	Dey RJ, Dey B, Harriff M, Canfield ET, Lewinsohn DM, Bishai WR. Augmentation of the Riboflavin-Biosynthetic Pathway Enhances Mucosa-Associated Invariant T (MAIT) Cell Activation and Diminishes Mycobacterium tuberculosis Virulence. mBio. 2022 Feb 15;13(1):e0386521
		The frequency of Mtb-reactive CD4+ MAIT cells and IFN-γ, granzyme B (GrzB), CD69 expression on them were increased while LAG-3+ cells of them were decreased in PTB patients. After the treatment, the frequency of Mtb-reactive CD4+ MAIT cells and CD69, IFN-γ, GrzB expression on them were decreased while LAG-3 increased. The results indicated the expression profile is distinct between CD4+ MAIT cell…	Xiong K, Sun W, Wang H, Xie J, Su B, Fan L. The frequency and dynamics of CD4+ mucosal-associated invariant T (MAIT) cells in active pulmonary tuberculosis. Cell Immunol. 2021 Jul;365:104381
		During early infection MAIT cells directly contribute to the notoriously slow priming of CD4 T cells, but later during infection MAIT cell stimulation may be an effective host-directed therapy for tuberculosis	Sakai S, Kauffman KD, Oh S, Nelson CE, Barry CE 3rd, Barber DL. MAIT cell-directed therapy of Mycobacterium tuberculosis infection. Mucosal Immunol. 2021 Jan;14(1):199-208
		Mycobacterial-incubated antigen-presenting cells stimulated abundant human CD8+ MAIT cells to upregulate the co-expression of CD69 and CD26, as a combinatorial activation marker. Further transcriptomic analyses demonstrated that CD69+CD26++ CD8+MAIT cells highly expressed numerous genes for mediating anti-mycobacterial immune responses, including pro-inflammatory cytokines, cytolytic molecules, N…	Sharma M, Zhang S, Niu L, Lewinsohn DM, Zhang X, Huang S. Mucosal-Associated Invariant T Cells Develop an Innate-Like Transcriptomic Program in Anti-mycobacterial Responses. Front Immunol. 2020 Jun 9;11:1136
		BCG-induced IFN-γ expression by MAIT cells in vitro was mediated by the innate cytokines IL-12 and IL-18 more than MR1-induced TCR signaling, suggesting TCR-independent activation. Collectively, the data suggest that activation of blood MAIT cells by innate inflammatory cytokines is a major mechanism of responsiveness to vaccination with whole cell vaccines against TB or in vitro stimulation with…	Suliman S, Murphy M, Musvosvi M, Gela A, Meermeier EW, Geldenhuys H, Hopley C, Toefy A, Bilek N, Veldsman A, Hanekom WA, Johnson JL, Boom WH, Obermoser G, Huang H, Hatherill M, Lewinsohn DM, Nemes E, Scriba TJ. MR1-Independent Activation of Human Mucosal-Associated Invariant T Cells by Mycobacteria. J Immunol. 2019 Dec 1;203(11):2917-2927
		MAIT cells are highly proliferative in response to antigenic and cytokine stimulation, maintaining high expression of GrB, perforin, and GrA, but reduced expression of GrK following antigenic proliferation. The tightly regulated cytolytic capacity of MAIT cells may have an important role in the control of intracellular bacterial infections, such as Mycobacterium tuberculosis	Kurioka A, Ussher JE, Cosgrove C, Clough C, Fergusson JR, Smith K, Kang YH, Walker LJ, Hansen TH, Willberg CB, Klenerman P. MAIT cells are licensed through granzyme exchange to kill bacterially sensitized targets. Mucosal Immunol. 2015 Mar;8(2):429-40
		Direct ex vivo analysis demonstrates that Mtb-reactive MAIT cells are decreased in peripheral blood mononuclear cells (PBMCs) from individuals with active tuberculosis, are enriched in human lung, and respond to Mtb-infected MR1-expressing lung epithelial cells suggesting a generalized role for MAIT cells in the detection of bacterially infected cells, and potentially in the control of bacterial …	Gold MC, Cerri S, Smyk-Pearson S, Cansler ME, Vogt TM, Delepine J, Winata E, Swarbrick GM, Chua WJ, Yu YY, Lantz O, Cook MS, Null MD, Jacoby DB, Harriff MJ, Lewinsohn DA, Hansen TH, Lewinsohn DM. Human mucosal associated invariant T cells detect bacterially infected cells. PLoS Biol. 2010 Jun 29;8(6):e1000407
		The majority of IL-17 was produced by CD26+CD4+ Th17 cells (median 71%) followed by γδ T cells (6.4%) and MAIT cells (5.8%). TB patients had a significantly lower proportion of Th17 cells and CD4+CD161+Vα7.2+ cells producing both IL-17 and IFN-γ compared to LTBI subjects. IGRA NC had significantly lower levels of CD26-CD4+ and CD8+ MAIT cells producing IL-17 compared to IGRA C but had significant…	Coulter F, Parrish A, Manning D, Kampmann B, Mendy J, Garand M, Lewinsohn DM, Riley EM, Sutherland JS. IL-17 Production from T Helper 17, Mucosal-Associated Invariant T, and γδ Cells in Tuberculosis Infection and Disease. Front Immunol. 2017 Oct 11;8:1252
		Blockade of IL-2, IL-12 or IL-18 led to significantly reduced production of IFN-γ and/or granzyme B in MAIT cells from tuberculous pleural effusions. Majority of IL-2-producing cells (94.50%) in tuberculous pleural effusions had phenotype of CD3(+)CD4(+), and most IL-12p40-producing cells (91.39%) were CD14(+) cells. MAIT cells had significantly elevated expression of γc receptor which correlated…	Jiang J, Chen X, An H, Yang B, Zhang F, Cheng X. Enhanced immune response of MAIT cells in tuberculous pleural effusions depends on cytokine signaling. Sci Rep. 2016 Sep 2;6:32320
	FUNGI
	Pneumocystis murina	Su B, Kong D, Yang X, Zhang T, Kuang YQ. Mucosal-associated invariant T cells: A cryptic coordinator in HIV-infected immune reconstitution. J Med Virol. 2022 Jul;94(7):3043-3053	Bishop LR, Curran SJ, Kovacs JA. Mucosal-Associated Invariant T Cells Accumulate in the Lungs during Murine Pneumocystis Infection but Are Not Required for Clearance. J Fungi (Basel). 2022 Jun 18;8(6):645
	PARASITES
	Leishmania infantum	In response to L. infantum, human peripheral blood MAIT cells from children with leishmaniasis produced TNF and IFN-γ in an MR1-dependent manner. MAIT cells also produced IL-17A, a cytokine signature associated with resistance to visceral leishmaniasis, suggesting that MAIT cells play important role in protecting against VL	Moreira ML, Borges-Fernandes LO, Pascoal-Xavier MA, Ribeiro ÁL, Pereira VHS, Pediongco T, Araújo MSDS, Teixeira-Carvalho A, de Carvalho AL, Mourão MVA, Campos FA, Borges M, Carneiro M, Chen Z, Saunders E, McConville M, Tsuji M, McCluskey J, Martins-Filho OA, Eckle SBG, Coelho-Dos-Reis JGA, Peruhype-Magalhães V. The role of mucosal-associated invariant T cells in visceral leishmaniasis. Front Immu…
	Orientia tsutsugamushi (Scrub typhus)	Circulating MAIT cells are activated, numerically deficient, and functionally impaired in TNF-α production in patients with scrub typhus. These abnormalities possibly contribute to immune system dysregulation in scrub typhus infection	Kang SJ, Jin HM, Won EJ, Cho YN, Jung HJ, Kwon YS, Kee HJ, Ju JK, Kim JC, Kim UJ, Jang HC, Jung SI, Kee SJ, Park YW. Activation, Impaired Tumor Necrosis Factor-α Production, and Deficiency of Circulating Mucosal-Associated Invariant T Cells in Patients with Scrub Typhus. PLoS Negl Trop Dis. 2016 Jul 27;10(7):e0004832
	VIRUSES
	Dengue virus, Zika Virus	In acute DENV infection, MAIT cells had elevated co-expression of the activation markers CD38 and HLA-DR and had a poor IFNγ response following bacterial stimulation. MAIT cells can produce IFNγ in response to in vitro infection with ZIKV. This MAIT cell response was independent of MR1, but dependent on IL-12 and IL-18	Paquin-Proulx D, Avelino-Silva VI, Santos BAN, Silveira Barsotti N, Siroma F, Fernandes Ramos J, Coracini Tonacio A, Song A, Maestri A, Barros Cerqueira N, Felix AC, Levi JE, Greenspun BC, de Mulder Rougvie M, Rosenberg MG, Nixon DF, Kallas EG. MAIT cells are activated in acute Dengue virus infection and after in vitro Zika virus infection. PLoS Negl Trop Dis. 2018 Jan 22;12(1):e0006154
	Hepatitis B Virus	In sharp contrast to hepatitis C virus and human immunodeficiency virus patients, MAIT cells isolated from HBV patients are not deleted but are more activated, which can be normalized by nucleoside analog therapy	Boeijen LL, Montanari NR, de Groen RA, van Oord GW, van der Heide-Mulder M, de Knegt RJ, Boonstra A. Mucosal-Associated Invariant T Cells Are More Activated in Chronic Hepatitis B, but Not Depleted in Blood: Reversal by Antiviral Therapy. J Infect Dis. 2017 Nov 15;216(8):969-976
		The percentage of cytokine-producing T cells and MAIT cells were significantly perturbed in HBV patients relative to healthy controls (HCs). The intracellular expression of GrB and IFN-γ was significantly reduced in MAIT cells derived from HBV-infected patients as compared to HCs, and the levels correlated with the percentage and levels [mean fluorescence intensity (MFI)] of CD69 expression. The …	Yong YK, Tan HY, Saeidi A, Rosmawati M, Atiya N, Ansari AW, Rajarajeswaran J, Vadivelu J, Velu V, Larsson M, Shankar EM. Decrease of CD69 levels on TCR Vα7.2+CD4+ innate-like lymphocytes is associated with impaired cytotoxic functions in chronic hepatitis B virus-infected patients. Innate Immun. 2017 Jul;23(5):459-467
	Hepatitis C Virus	Dysregulation of MAIT cells might play a role in the progression of chronic HCV infection. Partial restoration of MAIT cell frequency and function was observed after successful DAA therapy, particularly in HCV-monoinfected patients	Khlaiphuengsin A, Chuaypen N, Sodsai P, Reantragoon R, Han WM, Avihingsanon A, Tangkijvanich P. Successful direct-acting antiviral therapy improves circulating mucosal-associated invariant T cells in patients with chronic HCV infection. PLoS One. 2020 Dec 31;15(12):e0244112
		MAIT cells are severely affected by a chronic human viral infection in their frequency and function and that this impairment is not reversed after HCV elimination. This is in contrast to rapid DAA-mediated restorations of NK-cell and CD8(+) T-cell functions, and indicates a differential impact of chronic infection and clearance on different immune cell subsets	Hofmann M, Thimme R. MAIT be different-persisting dysfunction after DAA-mediated clearance of chronic hepatitis C virus infection. Eur J Immunol. 2016 Sep;46(9):2099-102
	Influenza A Virus	T1-IFNs were able to boost interferon-γ and granzyme B production in 5-amino-6-d-ribitylaminouracil/methylglyoxal-stimulated MAIT cells. Similarly, influenza virus-induced T1-IFNs enhanced TCR-mediated MAIT cell activation. An essential role of T1-IFNs in regulating MAIT cell activation by riboflavin synthesising bacteria was also demonstrated	Lamichhane R, Galvin H, Hannaway RF, de la Harpe SM, Munro F, Tyndall JD, Vernall AJ, McCall JL, Husain M, Ussher JE. Type I interferons are important co-stimulatory signals during T cell receptor mediated human MAIT cell activation. Eur J Immunol. 2020 Feb;50(2):178-191
		Evidence for IAV activation via an indirect, IL-18-dependent mechanism indicates that MAIT cells are protective in influenza, and also possibly in any human disease process in which inflammation and IL-18 production occur	Loh L, Wang Z, Sant S, Koutsakos M, Jegaskanda S, Corbett AJ, Liu L, Fairlie DP, Crowe J, Rossjohn J, Xu J, Doherty PC, McCluskey J, Kedzierska K. Human mucosal-associated invariant T cells contribute to antiviral influenza immunity via IL-18-dependent activation. Proc Natl Acad Sci U S A. 2016 Sep 6;113(36):10133-8
	Influenza A Virus H1N1	MAIT cells accumulate and are activated early in infection, with upregulation of CD25, CD69 and Granzyme B, peaking at 5 days post-infection. Activation is modulated via cytokines independently of MR1. MAIT cell-deficient MR1-/- mice show enhanced weight loss and mortality to severe (H1N1) influenza	van Wilgenburg B, Loh L, Chen Z, Pediongco TJ, Wang H, Shi M, Zhao Z, Koutsakos M, Nüssing S, Sant S, Wang Z, D'Souza C, Jia X, Almeida CF, Kostenko L, Eckle SBG, Meehan BS, Kallies A, Godfrey DI, Reading PC, Corbett AJ, McCluskey J, Klenerman P, Kedzierska K, Hinks TSC. MAIT cells contribute to protection against lethal influenza infection in vivo. Nat Commun. 2018 Nov 9;9(1):4706
	Influenza A Virus; gut microbiota	Define the functions of MAIT cells and riboflavin in resistance to influenza virus and suggest a potential role for riboflavin in enhancing MAIT cell immunity and the intestinal flora diversity. Gut populations can be expanded to enhance host resistance to influenza, and the results indicate novel interactions among viruses, MAIT cells, and the gut microbiota	Li Y, Shi CW, Zhang YT, Huang HB, Jiang YL, Wang JZ, Cao X, Wang N, Zeng Y, Yang GL, Yang WT, Wang CF. Riboflavin Attenuates Influenza Virus Through Cytokine-Mediated Effects on the Diversity of the Gut Microbiota in MAIT Cell Deficiency Mice. Front Microbiol. 2022 Jun 3;13:916580
	Puumala orthohantavirus	MAIT cell levels decrease in the blood during HFRS and that residual MAIT cells are highly activated. This activation correlates with HFRS severity markers. In vitro activation of MAIT cells by hantavirus-exposed antigen-presenting cells is dependent on type I interferons (IFNs) and independent of interleukin-18 (IL-18)	Maleki KT, Tauriainen J, García M, Kerkman PF, Christ W, Dias J, Wigren Byström J, Leeansyah E, Forsell MN, Ljunggren HG, Ahlm C, Björkström NK, Sandberg JK, Klingström J. MAIT cell activation is associated with disease severity markers in acute hantavirus infection. Cell Rep Med. 2021 Mar 16;2(3):100220
	SARS Coronavirus 2	Altered MAIT cell functions due to IFN-α–IL-18 imbalance contribute to disease severity, and their therapeutic manipulation may prevent deleterious inflammation in COVID-19 aggravation	Flament, H., Rouland, M., Beaudoin, L. et al. Outcome of SARS-CoV-2 infection is linked to MAIT cell activation and cytotoxicity. Nat Immunol 22, 322–335 (2021). https://doi.org/10.1038/s41590-021-00870-z
		IL-17A increases in COVID-19 subjects irrespective of disease severity compared to controls. It is also higher in patients with moderate disease compared to controls as well as higher in patients with severe COVID-19. While the increase in serum levels in subjects with severe disease over those with moderate disease was statistically significant, the association was not as robust as the other com…	Fadlallah S, Sham Eddin MS, Rahal EA. IL-17A in COVID-19 Cases: a meta-analysis. J Infect Dev Ctries. 2021 Nov 30;15(11):1630-1639
		Pre-vaccination and post-vaccination levels of MAIT cells correlated positively with the magnitude of the SARS-CoV-2 spike protein-specific CD4 T cell and antibody responses in the HD vaccinees. pre-vaccination and post-vaccination levels of MAIT cells correlated positively with the magnitude of the SARS-CoV-2 spike protein-specific CD4 T cell and antibody responses in the HD vaccinees.	Boulouis C, Kammann T, Cuapio A, Parrot T, Gao Y, Mouchtaridi E, Wullimann D, Lange J, Chen P, Akber M, Rivera Ballesteros O, Muvva JR; COVAXID study group, Smith CIE, Vesterbacka J, Kieri O, Nowak P, Bergman P, Buggert M, Ljunggren HG, Aleman S, Sandberg JK. MAIT cell compartment characteristics are associated with the immune response magnitude to the BNT162b2 mRNA anti-SARS-CoV-2 vaccine. Mol M…
		MAIT cells are highly activated in patients with COVID-19, irrespective of the course of disease, and express high levels of proinflammatory cytokines such as IL-17A and TNFα ex vivo. Of note, expression of the activation marker HLA-DR positively correlated with SAPS II score, a measure of disease severity. Upon MAIT cell-specific in vitro stimulation, MAIT cells however failed to upregulate expr…	Deschler S, Kager J, Erber J, Fricke L, Koyumdzhieva P, Georgieva A, Lahmer T, Wiessner JR, Voit F, Schneider J, Horstmann J, Iakoubov R, Treiber M, Winter C, Ruland J, Busch DH, Knolle PA, Protzer U, Spinner CD, Schmid RM, Quante M, Böttcher K. Mucosal-Associated Invariant T (MAIT) Cells Are Highly Activated and Functionally Impaired in COVID-19 Patients. Viruses. 2021 Feb 3;13(2):241
		Identified extensive induction and activation of multiple immune lineages, including T cell activation, oligoclonal plasmablast expansion, and Fc and trafficking receptor modulation on innate lymphocytes and granulocytes, that distinguished severe COVID-19 cases from healthy donors or SARS-CoV-2-recovered or moderate severity patients.	Kuri-Cervantes L, Pampena MB, Meng W, Rosenfeld AM, Ittner CAG, Weisman AR, Agyekum RS, Mathew D, Baxter AE, Vella LA, Kuthuru O, Apostolidis SA, Bershaw L, Dougherty J, Greenplate AR, Pattekar A, Kim J, Han N, Gouma S, Weirick ME, Arevalo CP, Bolton MJ, Goodwin EC, Anderson EM, Hensley SE, Jones TK, Mangalmurti NS, Luning Prak ET, Wherry EJ, Meyer NJ, Betts MR. Comprehensive mapping of immune pe…
		The loss of circulating MAIT cells in acute COVID-19 patients coincided with enrichment of MAIT cells among T cells recovered from the respiratory tract. With convalescence, the number of blood MAIT cells and their activation status reverted toward normal. These findings indicate that circulating MAIT cells are mobilized early after SARS-CoV-2 infection and may contribute to both resolution and e…	Parrot T, Gorin JB, Ponzetta A, Maleki KT, Kammann T, Emgård J, Perez-Potti A, Sekine T, Rivera-Ballesteros O; Karolinska COVID-19 Study Group, Gredmark-Russ S, Rooyackers O, Folkesson E, Eriksson LI, Norrby-Teglund A, Ljunggren HG, Björkström NK, Aleman S, Buggert M, Klingström J, Strålin K, Sandberg JK. MAIT cell activation and dynamics associated with COVID-19 disease severity. Sci Immunol. 20…
		Pronounced reduction of circulating mucosal-associated invariant T (MAIT) cells in infected females. Integration of published COVID-19 airway tissue datasets suggests that this reduction represented a major wave of MAIT cell extravasation during early infection in females. Moreover, MAIT cells from females possessed an immunologically active gene signature, whereas cells from males were pro-apopt…	Yu C, Littleton S, Giroux NS, Mathew R, Ding S, Kalnitsky J, Yang Y, Petzold E, Chung HA, Rivera GO, Rotstein T, Xi R, Ko ER, Tsalik EL, Sempowski GD, Denny TN, Burke TW, McClain MT, Woods CW, Shen X, Saban DR. Mucosal-associated invariant T cell responses differ by sex in COVID-19. Med (N Y). 2021 Jun 11;2(6):755-772.e5
	Human Immunodeficiency Virus 1	MAIT cells participate in the maintenance of intestinal barrier integrity and microbial homeostasis, thus further affecting immune reconstitution in HIV-infected individuals	Su B, Kong D, Yang X, Zhang T, Kuang YQ. Mucosal-associated invariant T cells: A cryptic coordinator in HIV-infected immune reconstitution. J Med Virol. 2022 Jul;94(7):3043-3053
		There was marked activation of MAIT cells in vivo in HIV-1-infected individuals, which decreased following ART. Stimulation of THP1 monocytes with R5 tropic HIVBAL potently activated MAIT cells in vitro. This activation was dependent on IL-12 and IL-18 but was independent of the TCR. Upon activation, MAIT cells were able to upregulate granzyme B, IFNγ and HIV-1 restriction factors CCL3, 4, and 5.…	Phetsouphanh C, Phalora P, Hackstein CP, Thornhill J, Munier CML, Meyerowitz J, Murray L, VanVuuren C, Goedhals D, Drexhage L, Moore R, Sattentau QJ, Mak JY, Fairlie DP, Fidler S, Kelleher AD, Frater J, Klenerman P. Human MAIT cells respond to and suppress HIV-1. Elife. 2021 Dec 24;10:e50324
		Delineate the dynamic MAIT cell response to acute HIV-1 infection, and show how the MAIT compartment initially responds and expands with enhanced function, followed by progressive reprogramming away from TCR-dependent antibacterial responses towards innate-like functionality	Lal KG, Kim D, Costanzo MC, Creegan M, Leeansyah E, Dias J, Paquin-Proulx D, Eller LA, Schuetz A, Phuang-Ngern Y, Krebs SJ, Slike BM, Kibuuka H, Maganga L, Nitayaphan S, Kosgei J, Sacdalan C, Ananworanich J, Bolton DL, Michael NL, Shacklett BL, Robb ML, Eller MA, Sandberg JK. Dynamic MAIT cell response with progressively enhanced innateness during acute HIV-1 infection. Nat Commun. 2020 Jan 14;11…
		Demonstrate the central role of the IFN-I/IL-10 axis in MAIT cell dysfunction during HIV-1 infection, which has implications for the development of anti-IFN-I/IL-10 strategies against bacterial coinfections in HIV-1-infected patients	Tang X, Zhang S, Peng Q, Ling L, Shi H, Liu Y, Cheng L, Xu L, Cheng L, Chakrabarti LA, Chen Z, Wang H, Zhang Z. Sustained IFN-I stimulation impairs MAIT cell responses to bacteria by inducing IL-10 during chronic HIV-1 infection. Sci Adv. 2020 Feb 19;6(8):eaaz0374
		Residual MAIT cells were highly activated and functionally exhausted. Their decline was associated with time since diagnosis, activation levels, and the concomitant expansion of a subset of functionally impaired CD161− Vα7.2+ T cells. Such cells were generated in vitro by exposure of MAIT cells to Escherichia coli. Notably, whereas the function of residual MAIT cells was at least partly restored …	Leeansyah E, Ganesh A, Quigley MF, Sönnerborg A, Andersson J, Hunt PW, Somsouk M, Deeks SG, Martin JN, Moll M, Shacklett BL, Sandberg JK. Activation, exhaustion, and persistent decline of the antimicrobial MR1-restricted MAIT-cell population in chronic HIV-1 infection. Blood. 2013 Feb 14;121(7):1124-35
		In analyses of paired blood and liver samples from patients with chronic HCV infection before, during, and after antiviral therapy with sofosbuvir and velpatasvir, the authors found that intrahepatic MAIT cells are activated by monocyte-derived cytokines and depleted in HCV-induced liver inflammation.	Bolte FJ, O'Keefe AC, Webb LM, Serti E, Rivera E, Liang TJ, Ghany M, Rehermann B. Intra-Hepatic Depletion of Mucosal-Associated Invariant T Cells in Hepatitis C Virus-Induced Liver Inflammation. Gastroenterology. 2017 Nov;153(5):1392-1403.e2
	Human T lymphotropic virus type 1	MAIT cells from HTLV-1-infected subjects were reduced and showed high co-expression of the activation markers CD38 and HLA-DR but normal levels of CCR6 and CD127. MAIT cells had a lower expression of the transcription factor PLZF in HAM/TSP patients. Unlike Tax-specific CD8+T cells, which are hyperfunctional, MAIT cells from HTLV-1-infected subjects had a poor IFNγ response following antigen stim…	Paquin-Proulx D, Greenspun BC, Costa EA, Segurado AC, Kallas EG, Nixon DF, Leal FE. MAIT cells are reduced in frequency and functionally impaired in human T lymphotropic virus type 1 infection: Potential clinical implications. PLoS One. 2017 Apr 6;12(4):e0175345
	Simian Immunodeficiency Virus, Mycobacterium tuberculosis	SIV infection does not prohibit the recruitment of MAIT cells to sites of Mtb infection, but does functionally impair those MAIT cells. Their impaired function could have impacts, either direct or indirect, on the long-term containment of TB disease	Ellis AL, Balgeman AJ, Larson EC, Rodgers MA, Ameel C, Baranowski T, Kannal N, Maiello P, Juno JA, Scanga CA, O'Connor SL. MAIT cells are functionally impaired in a Mauritian cynomolgus macaque model of SIV and Mtb co-infection. PLoS Pathog. 2020 May 20;16(5):e1008585
